# Supplementary material for: {2-[(Benzylphenyl­phosphanyl-κP)methyl]phenyl-κC 1}iodidobis(trimethyl­phos­phane)cobalt(II)
Source: Acta Crystallogr Sect E Struct Rep Online. 2011 Jun 25;67(Pt 7):m991. doi: 10.1107/S1600536811022288 (PMC3151933; doi:10.1107/S1600536811022288)
Supplement: Supplementary file 1 [file e-67-0m991-sup1.cif]

##############################################################################
#                                                                            #
# This CIF contains the data in a paper accepted for publication in          #
# Acta Crystallographica Section E. It conforms to the requirements of       #
# Notes for Authors for Acta Crystallographica Section E, and has been       #
# peer reviewed under the auspices of the IUCr Commission on Journals.       #
#                                                                            #
# Full details of the Crystallographic Information File format               #
# are given in the paper "The Crystallographic Information File (CIF):       #
# a New Standard Archive File for Crystallography" by S. R. Hall, F. H.      #
# Allen and I. D. Brown [Acta Cryst. (1991), A47, 655-685].                  #
#                                                                            #
# The current version of the core CIF dictionary is obtainable from          #
# ftp://ftp.iucr.org/pub/cif_core.dic.                                       #
#                                                                            #
# Software is freely available for graphical display of the structure(s)     #
# in this CIF. For information consult the CIF software page                 #
# http://www.iucr.org/resources/cif/software.                                #
#                                                                            #
# This file may be used for bona fide research purposes within the           #
# scientific community so long as proper attribution is given to the journal # 
# article from which it was obtained.                                        #
#                                                                            #
##############################################################################
data_global
_audit_creation_method     'form.cif (version 2.0)'
_journal_data_validation_number     ?
_journal_date_recd_electronic     2011-04-23
_journal_date_accepted     2011-06-08
_journal_name_full     'Acta Crystallographica, Section E'
_journal_year     2011
_journal_volume     67
_journal_issue      7
_journal_page_first     m991
_journal_page_last     m991
_journal_paper_category     QM
_journal_coeditor_code     PK2321
_publ_contact_author_name     'Li, Xiaoyan'
_publ_contact_author_address
;
School of Chemistry and Chemical Engineering
Shandong University
Jinan 250100
People's Republic of China
;
_publ_contact_author_email     xli63@sdu.edu.cn
_publ_contact_author_fax     '0086-531-88361350'
_publ_contact_author_phone     '0086-531-88361350'
_publ_section_title
;\
{2-[(Benzylphenylphosphanyl-\k<i>P</i>)methyl]phenyl-\
\k<i>C</i>^1^}iodidobis(trimethylphosphane)cobalt(II)
;
loop_
    _publ_author_name
    _publ_author_address
    'Jia, Jiong'
;
School of Chemistry and Chemical Engineering
Shandong University
Jinan 250100
People's Republic of China
;
    'Wang, Chenggen'
;
School of Chemistry and Chemical Engineering
Shandong University
Jinan 250100
People's Republic of China
;
    'Liu, Nazhen'
;
School of Chemistry and Chemical Engineering
Shandong University
Jinan 250100
People's Republic of China
;
    'Li, Xiaoyan'
;
School of Chemistry and Chemical Engineering
Shandong University
Jinan 250100
People's Republic of China
;
data_I
_audit_creation_method     SHELXL97
_chemical_name_systematic
;
{2-[(Benzylphenylphosphanyl-\k<i>P</i>)methyl]phenyl-
\k<i>C</i>^1^}iodidobis(trimethylphosphane)cobalt(II)
;
_chemical_name_common     ?
_chemical_formula_moiety     'C26 H36 Co I P3'
_chemical_formula_sum     'C26 H36 Co I P3'
_chemical_formula_iupac     '[Co (C20 H18 P) I (C3 H9 P)2]'
_chemical_formula_weight     627.29
_chemical_melting_point     ?
_symmetry_cell_setting     monoclinic
_symmetry_space_group_name_H-M     'P 21/c'
_symmetry_space_group_name_hall     '-P 2ybc'
loop_
    _symmetry_equiv_pos_as_xyz
    'x, y, z'
    '-x, y+1/2, -z+1/2'
    '-x, -y, -z'
    'x, -y-1/2, z-1/2'
_cell_length_a     16.9282(19)
_cell_length_b     10.6239(12)
_cell_length_c     16.7590(18)
_cell_angle_alpha     90.00
_cell_angle_beta     109.120(2)
_cell_angle_gamma     90.00
_cell_volume     2847.7(5)
_cell_formula_units_Z     4
_cell_measurement_reflns_used     2338
_cell_measurement_theta_min     2.42
_cell_measurement_theta_max     23.41
_cell_measurement_temperature     273(2)
_exptl_crystal_description     block
_exptl_crystal_colour     brown
_exptl_crystal_size_max     0.25
_exptl_crystal_size_mid     0.23
_exptl_crystal_size_min     0.20
_exptl_crystal_density_diffrn     1.463
_exptl_crystal_density_meas     ?
_exptl_crystal_density_method     'not measured'
_exptl_crystal_F_000     1268
_exptl_absorpt_coefficient_mu     1.867
_exptl_absorpt_correction_type     multi-scan
_exptl_absorpt_process_details     '(SADABS; Bruker, 2001)'
_exptl_absorpt_correction_T_min     0.653
_exptl_absorpt_correction_T_max     0.707
_exptl_special_details
;
;
_diffrn_ambient_temperature     273(2)
_diffrn_radiation_type     MoK\a
_diffrn_radiation_wavelength     0.71073
_diffrn_radiation_source     'fine-focus sealed tube'
_diffrn_radiation_monochromator     graphite
_diffrn_measurement_device_type     'Bruker APEXII CCD'
_diffrn_measurement_method     '\f and \w'
_diffrn_detector_area_resol_mean     ?
_diffrn_reflns_number     13751
_diffrn_reflns_av_R_equivalents     0.0482
_diffrn_reflns_av_sigmaI/netI     0.0585
_diffrn_reflns_theta_min     2.30
_diffrn_reflns_theta_max     25.00
_diffrn_reflns_theta_full     25.00
_diffrn_measured_fraction_theta_max     0.999
_diffrn_measured_fraction_theta_full     0.999
_diffrn_reflns_limit_h_min     -20
_diffrn_reflns_limit_h_max     20
_diffrn_reflns_limit_k_min     -12
_diffrn_reflns_limit_k_max     6
_diffrn_reflns_limit_l_min     -19
_diffrn_reflns_limit_l_max     19
_diffrn_standards_number     0
_diffrn_standards_interval_count     .
_diffrn_standards_interval_time     .
_diffrn_standards_decay_%     ?
_refine_special_details
;
Refinement of <i>F</i>^2^ against ALL reflections. The weighted <i>R</i>-factor
<i>wR</i> and goodness of fit <i>S</i> are based on <i>F</i>^2^, conventional
<i>R</i>-factors <i>R</i> are based on <i>F</i>, with <i>F</i> set to zero for
negative <i>F</i>^2^. The threshold expression of <i>F</i>^2^ >
\s(<i>F</i>^2^) is used only for calculating <i>R</i>-factors(gt) <i>etc</i>.
and is not relevant to the choice of reflections for refinement.
<i>R</i>-factors based on <i>F</i>^2^ are statistically about twice as large
as those based on <i>F</i>, and <i>R</i>-factors based on ALL data will be
even larger.
;
_reflns_number_total     5010
_reflns_number_gt     3195
_reflns_threshold_expression     I>2\s(I)
_refine_ls_structure_factor_coef     Fsqd
_refine_ls_matrix_type     full
_refine_ls_R_factor_all     0.0831
_refine_ls_R_factor_gt     0.0455
_refine_ls_wR_factor_gt     0.1069
_refine_ls_wR_factor_ref     0.1262
_refine_ls_goodness_of_fit_ref     1.016
_refine_ls_restrained_S_all     1.016
_refine_ls_number_reflns     5010
_refine_ls_number_parameters     280
_refine_ls_number_restraints     0
_refine_ls_hydrogen_treatment     constr
_refine_ls_weighting_scheme     calc
_refine_ls_weighting_details
       'calc w = 1/[\s^2^(Fo^2^)+(0.0573P)^2^+0.6966P] where P=(Fo^2^+2Fc^2^)/3'
_atom_sites_solution_hydrogens     geom
_atom_sites_solution_primary     direct
_atom_sites_solution_secondary     difmap
_refine_ls_shift/su_max     0.000
_refine_ls_shift/su_mean     0.000
_refine_diff_density_max     0.773
_refine_diff_density_min     -0.839
_refine_ls_extinction_method     none
_refine_ls_extinction_coef     ?
loop_
    _atom_type_symbol
    _atom_type_description
    _atom_type_scat_dispersion_real
    _atom_type_scat_dispersion_imag
    _atom_type_scat_source
    'C' 'C' 0.0033 0.0016
                         'International Tables Vol C Tables 4.2.6.8 and 6.1.1.4'
    'H' 'H' 0.0000 0.0000
                         'International Tables Vol C Tables 4.2.6.8 and 6.1.1.4'
    'P' 'P' 0.1023 0.0942
                         'International Tables Vol C Tables 4.2.6.8 and 6.1.1.4'
    'Co' 'Co' 0.3494 0.9721
                         'International Tables Vol C Tables 4.2.6.8 and 6.1.1.4'
    'I' 'I' -0.4742 1.8119
                         'International Tables Vol C Tables 4.2.6.8 and 6.1.1.4'
_computing_data_collection     'APEX2 (Bruker, 2004)'
_computing_cell_refinement     'SAINT-Plus (Bruker, 2001)'
_computing_data_reduction     'SAINT-Plus (Bruker, 2001)'
_computing_structure_solution     'SHELXS97 (Sheldrick, 2008)'
_computing_structure_refinement     'SHELXL97 (Sheldrick, 2008)'
_computing_molecular_graphics     'SHELXTL (Sheldrick, 2008)'
_computing_publication_material     'SHELXTL (Sheldrick, 2008)'
loop_
    _atom_site_type_symbol
    _atom_site_label
    _atom_site_fract_x
    _atom_site_fract_y
    _atom_site_fract_z
    _atom_site_U_iso_or_equiv
    _atom_site_adp_type
    _atom_site_calc_flag
    _atom_site_refinement_flags
    _atom_site_occupancy
    _atom_site_symmetry_multiplicity
    _atom_site_disorder_assembly
    _atom_site_disorder_group
    I I 0.33889(3) 0.67309(5) 0.26272(2) 0.0932(2) Uani d . 1 1 . .
    Co Co 0.29167(4) 0.61526(6) 0.10240(4) 0.0459(2) Uani d . 1 1 . .
    P P2 0.42352(8) 0.64403(12) 0.10397(8) 0.0440(3) Uani d . 1 1 . .
    P P1 0.22980(8) 0.78563(12) 0.02902(8) 0.0441(3) Uani d . 1 1 . .
    P P5 0.18479(11) 0.50693(16) 0.11529(13) 0.0783(5) Uani d . 1 1 . .
    C C21 0.4455(3) 0.6527(5) 0.0050(3) 0.0550(14) Uani d . 1 1 . .
    H H21A 0.4148 0.5882 -0.0325 0.082 Uiso calc R 1 1 . .
    H H21B 0.5043 0.6407 0.0157 0.082 Uiso calc R 1 1 . .
    H H21C 0.4291 0.7337 -0.0204 0.082 Uiso calc R 1 1 . .
    C C13 0.0175(4) 0.8953(7) -0.1112(5) 0.086(2) Uani d . 1 1 . .
    H H13 -0.0013 0.8137 -0.1085 0.104 Uiso calc R 1 1 . .
    C C15 0.2366(3) 0.5969(4) -0.0816(3) 0.0484(12) Uani d . 1 1 . .
    C C1 0.2959(3) 0.9251(4) 0.0415(3) 0.0477(12) Uani d . 1 1 . .
    C C6 0.3132(3) 0.9901(5) 0.1171(3) 0.0594(14) Uani d . 1 1 . .
    H H6 0.2865 0.9680 0.1555 0.071 Uiso calc R 1 1 . .
    C C14 0.2054(4) 0.7297(5) -0.0801(3) 0.0592(14) Uani d . 1 1 . .
    H H14A 0.1454 0.7322 -0.1083 0.071 Uiso calc R 1 1 . .
    H H14B 0.2314 0.7848 -0.1105 0.071 Uiso calc R 1 1 . .
    C C16 0.2281(3) 0.5412(5) -0.1587(3) 0.0603(14) Uani d . 1 1 . .
    H H16 0.2055 0.5873 -0.2081 0.072 Uiso calc R 1 1 . .
    C C19 0.2973(3) 0.4065(5) -0.0132(4) 0.0614(15) Uani d . 1 1 . .
    H H19 0.3210 0.3595 0.0356 0.074 Uiso calc R 1 1 . .
    C C20 0.2743(3) 0.5314(5) -0.0051(3) 0.0483(12) Uani d . 1 1 . .
    C C22 0.4874(3) 0.7737(5) 0.1617(3) 0.0615(14) Uani d . 1 1 . .
    H H22A 0.4816 0.7801 0.2167 0.092 Uiso calc R 1 1 . .
    H H22B 0.4694 0.8508 0.1314 0.092 Uiso calc R 1 1 . .
    H H22C 0.5450 0.7585 0.1676 0.092 Uiso calc R 1 1 . .
    C C8 0.0858(4) 0.9407(6) -0.0452(4) 0.0621(15) Uani d . 1 1 . .
    C C4 0.4117(5) 1.1194(6) 0.0790(6) 0.094(2) Uani d . 1 1 . .
    H H4 0.4519 1.1826 0.0920 0.113 Uiso calc R 1 1 . .
    C C17 0.2525(4) 0.4190(6) -0.1632(4) 0.0776(18) Uani d . 1 1 . .
    H H17 0.2463 0.3827 -0.2154 0.093 Uiso calc R 1 1 . .
    C C18 0.2863(4) 0.3501(6) -0.0903(4) 0.0781(19) Uani d . 1 1 . .
    H H18 0.3015 0.2665 -0.0930 0.094 Uiso calc R 1 1 . .
    C C2 0.3359(3) 0.9608(5) -0.0148(3) 0.0577(14) Uani d . 1 1 . .
    H H2 0.3240 0.9193 -0.0663 0.069 Uiso calc R 1 1 . .
    C C3 0.3929(4) 1.0575(6) 0.0048(5) 0.0819(19) Uani d . 1 1 . .
    H H3 0.4191 1.0807 -0.0339 0.098 Uiso calc R 1 1 . .
    C C23 0.4849(4) 0.5073(5) 0.1543(3) 0.0603(14) Uani d . 1 1 . .
    H H23A 0.4566 0.4319 0.1288 0.090 Uiso calc R 1 1 . .
    H H23B 0.4915 0.5074 0.2135 0.090 Uiso calc R 1 1 . .
    H H23C 0.5389 0.5108 0.1473 0.090 Uiso calc R 1 1 . .
    C C10 0.0705(5) 1.1317(6) -0.1237(5) 0.094(2) Uani d . 1 1 . .
    H H10 0.0894 1.2128 -0.1280 0.113 Uiso calc R 1 1 . .
    C C5 0.3710(4) 1.0888(6) 0.1354(5) 0.083(2) Uani d . 1 1 . .
    H H5 0.3820 1.1337 0.1855 0.099 Uiso calc R 1 1 . .
    C C7 0.1291(3) 0.8590(5) 0.0285(4) 0.0660(16) Uani d . 1 1 . .
    H H7A 0.0911 0.7921 0.0312 0.079 Uiso calc R 1 1 . .
    H H7B 0.1401 0.9089 0.0794 0.079 Uiso calc R 1 1 . .
    C C11 0.0043(5) 1.0865(9) -0.1863(5) 0.095(2) Uani d . 1 1 . .
    H H11 -0.0226 1.1357 -0.2332 0.113 Uiso calc R 1 1 . .
    C C25 0.1172(5) 0.5788(8) 0.1691(5) 0.112(3) Uani d . 1 1 . .
    H H25A 0.0958 0.6573 0.1424 0.168 Uiso calc R 1 1 . .
    H H25B 0.1491 0.5935 0.2273 0.168 Uiso calc R 1 1 . .
    H H25C 0.0716 0.5232 0.1658 0.168 Uiso calc R 1 1 . .
    C C9 0.1111(4) 1.0601(6) -0.0531(4) 0.0763(18) Uani d . 1 1 . .
    H H9 0.1563 1.0941 -0.0106 0.092 Uiso calc R 1 1 . .
    C C24 0.1075(4) 0.4487(8) 0.0183(6) 0.123(3) Uani d . 1 1 . .
    H H24A 0.0847 0.5181 -0.0188 0.185 Uiso calc R 1 1 . .
    H H24B 0.0634 0.4064 0.0318 0.185 Uiso calc R 1 1 . .
    H H24C 0.1338 0.3909 -0.0092 0.185 Uiso calc R 1 1 . .
    C C12 -0.0222(5) 0.9686(9) -0.1794(5) 0.104(3) Uani d . 1 1 . .
    H H12 -0.0682 0.9367 -0.2218 0.125 Uiso calc R 1 1 . .
    C C26 0.2174(6) 0.3598(7) 0.1733(7) 0.143(4) Uani d . 1 1 . .
    H H26A 0.2537 0.3145 0.1498 0.214 Uiso calc R 1 1 . .
    H H26B 0.1691 0.3096 0.1690 0.214 Uiso calc R 1 1 . .
    H H26C 0.2467 0.3782 0.2316 0.214 Uiso calc R 1 1 . .
loop_
    _atom_site_aniso_label
    _atom_site_aniso_U_11
    _atom_site_aniso_U_22
    _atom_site_aniso_U_33
    _atom_site_aniso_U_12
    _atom_site_aniso_U_13
    _atom_site_aniso_U_23
    I 0.1045(4) 0.1402(5) 0.0456(3) 0.0115(3) 0.0391(2) 0.0004(2)
    Co 0.0559(4) 0.0433(4) 0.0431(4) 0.0047(3) 0.0222(3) 0.0068(3)
    P2 0.0519(8) 0.0442(8) 0.0370(7) 0.0066(6) 0.0161(6) 0.0003(5)
    P1 0.0512(8) 0.0419(7) 0.0414(7) 0.0064(6) 0.0183(6) 0.0016(6)
    P5 0.0731(11) 0.0646(11) 0.1111(14) 0.0027(9) 0.0492(11) 0.0230(10)
    C21 0.062(3) 0.060(3) 0.052(3) 0.011(3) 0.031(3) 0.009(3)
    C13 0.048(4) 0.083(5) 0.118(6) 0.015(4) 0.013(4) 0.011(4)
    C15 0.045(3) 0.043(3) 0.054(3) -0.003(2) 0.013(2) -0.012(2)
    C1 0.055(3) 0.039(3) 0.047(3) 0.013(2) 0.014(3) 0.010(2)
    C6 0.069(4) 0.053(3) 0.049(3) 0.009(3) 0.011(3) -0.004(3)
    C14 0.080(4) 0.048(3) 0.043(3) 0.001(3) 0.011(3) -0.002(2)
    C16 0.068(4) 0.058(4) 0.049(3) 0.001(3) 0.011(3) -0.012(3)
    C19 0.062(4) 0.047(3) 0.068(4) 0.005(3) 0.012(3) -0.003(3)
    C20 0.044(3) 0.044(3) 0.056(3) -0.002(2) 0.015(3) -0.002(2)
    C22 0.066(4) 0.049(3) 0.062(3) 0.002(3) 0.012(3) -0.003(3)
    C8 0.052(4) 0.067(4) 0.073(4) 0.019(3) 0.029(3) 0.005(3)
    C4 0.075(5) 0.051(4) 0.131(7) -0.001(3) -0.002(5) 0.025(5)
    C17 0.082(4) 0.077(5) 0.066(4) 0.004(4) 0.012(3) -0.033(4)
    C18 0.085(5) 0.054(4) 0.088(5) 0.008(3) 0.017(4) -0.020(4)
    C2 0.068(4) 0.046(3) 0.061(3) 0.011(3) 0.023(3) 0.013(3)
    C3 0.079(5) 0.065(4) 0.105(6) 0.002(4) 0.034(4) 0.031(4)
    C23 0.071(4) 0.050(3) 0.058(3) 0.016(3) 0.019(3) 0.005(3)
    C10 0.086(5) 0.064(5) 0.128(7) 0.024(4) 0.029(5) 0.021(4)
    C5 0.095(5) 0.046(4) 0.081(5) 0.013(4) -0.006(4) -0.010(3)
    C7 0.062(4) 0.069(4) 0.078(4) 0.012(3) 0.038(3) 0.006(3)
    C11 0.082(5) 0.105(7) 0.090(6) 0.037(5) 0.019(5) 0.022(5)
    C25 0.111(6) 0.130(7) 0.131(7) 0.014(5) 0.088(6) 0.032(5)
    C9 0.071(4) 0.062(4) 0.087(5) 0.021(3) 0.014(4) 0.004(4)
    C24 0.071(5) 0.120(7) 0.189(9) -0.025(5) 0.055(6) -0.028(6)
    C12 0.076(5) 0.109(7) 0.106(6) 0.029(5) 0.000(4) -0.007(5)
    C26 0.126(7) 0.087(6) 0.237(12) 0.011(5) 0.088(8) 0.084(7)
_geom_special_details
;
All e.s.d.'s (except the e.s.d. in the dihedral angle between two l.s. planes)
are estimated using the full covariance matrix. The cell e.s.d.'s are taken
into account individually in the estimation of e.s.d.'s in distances, angles
and torsion angles; correlations between e.s.d.'s in cell parameters are only
used when they are defined by crystal symmetry. An approximate (isotropic)
treatment of cell e.s.d.'s is used for estimating e.s.d.'s involving l.s.
planes.
;
loop_
    _geom_bond_atom_site_label_1
    _geom_bond_atom_site_label_2
    _geom_bond_site_symmetry_2
    _geom_bond_distance
    _geom_bond_publ_flag
    I Co . 2.6132(8) ?
    Co C20 . 1.943(5) ?
    Co P5 . 2.2137(18) ?
    Co P2 . 2.2445(15) ?
    Co P1 . 2.2454(14) ?
    P2 C21 . 1.817(5) ?
    P2 C22 . 1.822(5) ?
    P2 C23 . 1.824(5) ?
    P1 C1 . 1.826(5) ?
    P1 C14 . 1.837(5) ?
    P1 C7 . 1.872(5) ?
    P5 C24 . 1.829(8) ?
    P5 C26 . 1.828(7) ?
    P5 C25 . 1.839(7) ?
    C21 H21A . 0.9600 ?
    C21 H21B . 0.9600 ?
    C21 H21C . 0.9600 ?
    C13 C12 . 1.364(10) ?
    C13 C8 . 1.397(8) ?
    C13 H13 . 0.9300 ?
    C15 C16 . 1.384(7) ?
    C15 C20 . 1.415(7) ?
    C15 C14 . 1.510(7) ?
    C1 C2 . 1.384(7) ?
    C1 C6 . 1.387(7) ?
    C6 C5 . 1.399(8) ?
    C6 H6 . 0.9300 ?
    C14 H14A . 0.9700 ?
    C14 H14B . 0.9700 ?
    C16 C17 . 1.373(7) ?
    C16 H16 . 0.9300 ?
    C19 C18 . 1.381(8) ?
    C19 C20 . 1.401(7) ?
    C19 H19 . 0.9300 ?
    C22 H22A . 0.9600 ?
    C22 H22B . 0.9600 ?
    C22 H22C . 0.9600 ?
    C8 C9 . 1.359(8) ?
    C8 C7 . 1.491(8) ?
    C4 C3 . 1.350(10) ?
    C4 C5 . 1.378(10) ?
    C4 H4 . 0.9300 ?
    C17 C18 . 1.376(8) ?
    C17 H17 . 0.9300 ?
    C18 H18 . 0.9300 ?
    C2 C3 . 1.373(8) ?
    C2 H2 . 0.9300 ?
    C3 H3 . 0.9300 ?
    C23 H23A . 0.9600 ?
    C23 H23B . 0.9600 ?
    C23 H23C . 0.9600 ?
    C10 C11 . 1.348(10) ?
    C10 C9 . 1.385(9) ?
    C10 H10 . 0.9300 ?
    C5 H5 . 0.9300 ?
    C7 H7A . 0.9700 ?
    C7 H7B . 0.9700 ?
    C11 C12 . 1.348(10) ?
    C11 H11 . 0.9300 ?
    C25 H25A . 0.9600 ?
    C25 H25B . 0.9600 ?
    C25 H25C . 0.9600 ?
    C9 H9 . 0.9300 ?
    C24 H24A . 0.9600 ?
    C24 H24B . 0.9600 ?
    C24 H24C . 0.9600 ?
    C12 H12 . 0.9300 ?
    C26 H26A . 0.9600 ?
    C26 H26B . 0.9600 ?
    C26 H26C . 0.9600 ?
loop_
    _geom_angle_atom_site_label_1
    _geom_angle_atom_site_label_2
    _geom_angle_atom_site_label_3
    _geom_angle_site_symmetry_1
    _geom_angle_site_symmetry_3
    _geom_angle
    _geom_angle_publ_flag
    C20 Co P5 . . 88.38(15) ?
    C20 Co P2 . . 85.48(14) ?
    P5 Co P2 . . 155.65(6) ?
    C20 Co P1 . . 87.73(15) ?
    P5 Co P1 . . 102.89(6) ?
    P2 Co P1 . . 100.39(5) ?
    C20 Co I . . 164.38(15) ?
    P5 Co I . . 90.37(6) ?
    P2 Co I . . 89.30(4) ?
    P1 Co I . . 107.72(4) ?
    C21 P2 C22 . . 100.6(3) ?
    C21 P2 C23 . . 101.9(2) ?
    C22 P2 C23 . . 101.9(3) ?
    C21 P2 Co . . 119.77(19) ?
    C22 P2 Co . . 121.62(19) ?
    C23 P2 Co . . 108.09(19) ?
    C1 P1 C14 . . 107.8(2) ?
    C1 P1 C7 . . 100.7(2) ?
    C14 P1 C7 . . 102.9(3) ?
    C1 P1 Co . . 115.64(15) ?
    C14 P1 Co . . 101.37(17) ?
    C7 P1 Co . . 126.81(18) ?
    C24 P5 C26 . . 100.8(4) ?
    C24 P5 C25 . . 101.4(4) ?
    C26 P5 C25 . . 102.8(4) ?
    C24 P5 Co . . 117.3(3) ?
    C26 P5 Co . . 112.5(3) ?
    C25 P5 Co . . 119.4(3) ?
    P2 C21 H21A . . 109.5 ?
    P2 C21 H21B . . 109.5 ?
    H21A C21 H21B . . 109.5 ?
    P2 C21 H21C . . 109.5 ?
    H21A C21 H21C . . 109.5 ?
    H21B C21 H21C . . 109.5 ?
    C12 C13 C8 . . 121.2(7) ?
    C12 C13 H13 . . 119.4 ?
    C8 C13 H13 . . 119.4 ?
    C16 C15 C20 . . 120.9(5) ?
    C16 C15 C14 . . 119.0(5) ?
    C20 C15 C14 . . 120.1(4) ?
    C2 C1 C6 . . 118.8(5) ?
    C2 C1 P1 . . 124.2(4) ?
    C6 C1 P1 . . 116.6(4) ?
    C1 C6 C5 . . 119.8(6) ?
    C1 C6 H6 . . 120.1 ?
    C5 C6 H6 . . 120.1 ?
    C15 C14 P1 . . 110.7(3) ?
    C15 C14 H14A . . 109.5 ?
    P1 C14 H14A . . 109.5 ?
    C15 C14 H14B . . 109.5 ?
    P1 C14 H14B . . 109.5 ?
    H14A C14 H14B . . 108.1 ?
    C17 C16 C15 . . 121.0(5) ?
    C17 C16 H16 . . 119.5 ?
    C15 C16 H16 . . 119.5 ?
    C18 C19 C20 . . 123.0(6) ?
    C18 C19 H19 . . 118.5 ?
    C20 C19 H19 . . 118.5 ?
    C19 C20 C15 . . 115.8(5) ?
    C19 C20 Co . . 124.2(4) ?
    C15 C20 Co . . 120.1(4) ?
    P2 C22 H22A . . 109.5 ?
    P2 C22 H22B . . 109.5 ?
    H22A C22 H22B . . 109.5 ?
    P2 C22 H22C . . 109.5 ?
    H22A C22 H22C . . 109.5 ?
    H22B C22 H22C . . 109.5 ?
    C9 C8 C13 . . 116.8(6) ?
    C9 C8 C7 . . 122.5(6) ?
    C13 C8 C7 . . 120.6(6) ?
    C3 C4 C5 . . 119.9(7) ?
    C3 C4 H4 . . 120.1 ?
    C5 C4 H4 . . 120.1 ?
    C16 C17 C18 . . 119.9(5) ?
    C16 C17 H17 . . 120.0 ?
    C18 C17 H17 . . 120.0 ?
    C17 C18 C19 . . 119.3(5) ?
    C17 C18 H18 . . 120.3 ?
    C19 C18 H18 . . 120.3 ?
    C3 C2 C1 . . 120.3(6) ?
    C3 C2 H2 . . 119.8 ?
    C1 C2 H2 . . 119.8 ?
    C4 C3 C2 . . 121.3(7) ?
    C4 C3 H3 . . 119.4 ?
    C2 C3 H3 . . 119.4 ?
    P2 C23 H23A . . 109.5 ?
    P2 C23 H23B . . 109.5 ?
    H23A C23 H23B . . 109.5 ?
    P2 C23 H23C . . 109.5 ?
    H23A C23 H23C . . 109.5 ?
    H23B C23 H23C . . 109.5 ?
    C11 C10 C9 . . 121.5(7) ?
    C11 C10 H10 . . 119.3 ?
    C9 C10 H10 . . 119.3 ?
    C4 C5 C6 . . 119.8(6) ?
    C4 C5 H5 . . 120.1 ?
    C6 C5 H5 . . 120.1 ?
    C8 C7 P1 . . 116.5(4) ?
    C8 C7 H7A . . 108.2 ?
    P1 C7 H7A . . 108.2 ?
    C8 C7 H7B . . 108.2 ?
    P1 C7 H7B . . 108.2 ?
    H7A C7 H7B . . 107.3 ?
    C10 C11 C12 . . 118.7(7) ?
    C10 C11 H11 . . 120.7 ?
    C12 C11 H11 . . 120.7 ?
    P5 C25 H25A . . 109.5 ?
    P5 C25 H25B . . 109.5 ?
    H25A C25 H25B . . 109.5 ?
    P5 C25 H25C . . 109.5 ?
    H25A C25 H25C . . 109.5 ?
    H25B C25 H25C . . 109.5 ?
    C8 C9 C10 . . 120.8(7) ?
    C8 C9 H9 . . 119.6 ?
    C10 C9 H9 . . 119.6 ?
    P5 C24 H24A . . 109.5 ?
    P5 C24 H24B . . 109.5 ?
    H24A C24 H24B . . 109.5 ?
    P5 C24 H24C . . 109.5 ?
    H24A C24 H24C . . 109.5 ?
    H24B C24 H24C . . 109.5 ?
    C11 C12 C13 . . 121.1(8) ?
    C11 C12 H12 . . 119.5 ?
    C13 C12 H12 . . 119.5 ?
    P5 C26 H26A . . 109.5 ?
    P5 C26 H26B . . 109.5 ?
    H26A C26 H26B . . 109.5 ?
    P5 C26 H26C . . 109.5 ?
    H26A C26 H26C . . 109.5 ?
    H26B C26 H26C . . 109.5 ?
