# Supplementary material for: {2-[(Benzylphenyl­phosphanyl-κP)methyl]phenyl-κC 1}iodidobis(trimethyl­phos­phane)cobalt(II)
Source: Acta Crystallogr Sect E Struct Rep Online. 2011 Jun 25;67(Pt 7):m991. doi: 10.1107/S1600536811022288 (PMC3151933; doi:10.1107/S1600536811022288)
Supplement: Supplementary file 2 [file e-67-0m991-Isup2.hkl]

# 
# h,k,l, Fc-squared, Fo-squared, sigma(Fo-squared) and status flag 
# 
data_I
_shelx_title ' lnc in P2(1)/c' 
_shelx_refln_list_code          4 
_shelx_F_calc_maximum      306.80 
_exptl_crystal_F_000      1268.00 
_reflns_d_resolution_high  0.8410 
 
loop_ 
 _symmetry_equiv_pos_as_xyz 
 'x, y, z' 
 '-x, y+1/2, -z+1/2' 
 '-x, -y, -z' 
 'x, -y-1/2, z-1/2' 
 
_cell_length_a    16.9282 
_cell_length_b    10.6239 
_cell_length_c    16.7590 
_cell_angle_alpha  90.000 
_cell_angle_beta  109.120 
_cell_angle_gamma  90.000 
 
_shelx_F_squared_multiplier     1.000 
 
loop_ 
 _refln_index_h 
 _refln_index_k 
 _refln_index_l 
 _refln_F_squared_calc 
 _refln_F_squared_meas 
 _refln_F_squared_sigma 
 _refln_observed_status 
   2   0   0    63496.76    68721.88   2386.95 o 
   3   0   0    39269.25    39720.32   1393.33 o 
   4   0   0      888.21     1059.63     50.25 o 
   5   0   0    11567.74    12447.99    352.80 o 
   6   0   0     3379.82     3005.76    108.61 o 
   7   0   0       26.06       26.99     27.15 o 
   8   0   0     2281.40     2396.63    102.37 o 
   9   0   0     7415.28     7288.26    232.19 o 
  10   0   0     1482.01     1420.65     85.79 o 
  11   0   0      291.83      204.26     45.53 o 
  12   0   0      369.63      276.42     51.94 o 
  13   0   0      480.96      633.01     98.73 o 
  14   0   0     1026.39     1396.60    140.18 o 
  15   0   0      369.70      296.39     87.19 o 
  16   0   0      317.25      354.48     96.48 o 
  17   0   0      865.97     1213.95    143.45 o 
  18   0   0       27.95        7.35     74.53 o 
  19   0   0      432.71      620.65    126.60 o 
   1   1   0    79962.22    87207.06   2144.60 o 
   2   1   0    25842.13    26762.85    664.39 o 
   3   1   0     1311.14     1739.66     64.32 o 
   4   1   0     4462.34     4659.06    142.48 o 
   5   1   0     2608.90     2284.65     60.55 o 
   6   1   0      502.71      671.95     32.42 o 
   7   1   0     5755.62     5886.91    132.27 o 
   8   1   0     5949.11     5920.84    136.66 o 
   9   1   0        5.95      -16.01     22.94 o 
  10   1   0     5051.38     4989.25    127.58 o 
  11   1   0     1062.74     1153.23     57.59 o 
  12   1   0       23.06       18.38     27.65 o 
  13   1   0       27.37       51.42     31.68 o 
  14   1   0       24.14        7.94     33.31 o 
  15   1   0      920.92     1108.05    107.88 o 
  16   1   0      310.61      416.73     86.22 o 
  17   1   0       42.43      -60.37     40.25 o 
  18   1   0      161.21      251.54     63.91 o 
   0   2   0     6220.74     7823.37    209.54 o 
   1   2   0    11208.60    11994.28    221.23 o 
   2   2   0      216.48      151.97     17.37 o 
   3   2   0      580.00      468.72     25.41 o 
   4   2   0      323.35      226.65     18.79 o 
   5   2   0      550.35      567.36     27.33 o 
   6   2   0      355.53      375.02     36.49 o 
   7   2   0     4618.40     4402.66    122.91 o 
   8   2   0       19.03       15.55     17.68 o 
   9   2   0     4351.31     4013.90    104.33 o 
  10   2   0     3596.58     3241.95    153.25 o 
  11   2   0     1507.84     1495.24     64.50 o 
  12   2   0      298.86      354.49     39.95 o 
  13   2   0        0.69      -16.65     30.70 o 
  14   2   0      353.14      424.49     55.69 o 
  15   2   0        1.91       -4.64     36.43 o 
  16   2   0      118.15       83.79     47.51 o 
  17   2   0        1.02      -52.63     44.46 o 
  18   2   0       37.38       78.19     62.64 o 
   1   3   0      223.12      313.16     18.58 o 
   2   3   0      271.85      433.93     21.45 o 
   3   3   0     2139.23     2014.95     56.97 o 
   4   3   0     4562.22     4914.01    121.61 o 
   5   3   0      165.06      173.66     18.15 o 
   6   3   0     9970.79     9715.67    197.51 o 
   7   3   0     1243.19     1173.50     45.78 o 
   8   3   0     4407.33     3918.31     99.26 o 
   9   3   0     2348.39     2263.08     72.67 o 
  10   3   0      229.40      203.52     32.93 o 
  11   3   0      268.34      258.13     34.28 o 
  12   3   0      201.16      153.52     69.75 o 
  13   3   0      345.48      398.84     68.18 o 
  14   3   0       47.96       47.89     43.89 o 
  15   3   0      163.86       98.13     58.17 o 
  16   3   0       16.88       48.27     59.12 o 
  17   3   0       19.24       60.95     66.93 o 
  18   3   0       50.40      113.91     69.90 o 
   0   4   0    18277.75    20968.11    548.52 o 
   1   4   0     3030.83     3199.23     75.40 o 
   2   4   0      785.77     1050.83     37.50 o 
   3   4   0    20320.54    22215.99    411.95 o 
   4   4   0      803.08      933.11     36.28 o 
   5   4   0     3922.68     3876.11     93.12 o 
   6   4   0     1264.77     1344.04     48.87 o 
   7   4   0    11813.05    11267.68    230.36 o 
   8   4   0     1041.06      996.80     45.36 o 
   9   4   0       24.16       48.50     21.36 o 
  10   4   0      117.21      138.55     26.43 o 
  11   4   0       71.71       46.28     40.06 o 
  12   4   0      168.93      248.65     58.43 o 
  13   4   0        6.95        3.36     48.03 o 
  14   4   0     1070.06     1066.02    101.69 o 
  15   4   0       60.67       42.96     57.73 o 
  16   4   0       24.03       66.18     78.62 o 
  17   4   0      166.02      224.17     77.26 o 
  18   4   0       30.66       75.02    110.42 o 
   1   5   0     1073.28      971.63     38.92 o 
   2   5   0     9372.98     9907.57    199.00 o 
   3   5   0     5623.36     6227.18    135.10 o 
   4   5   0     1257.10     1056.76     42.08 o 
   5   5   0     2118.38     1939.12     60.33 o 
   6   5   0     1839.09     1864.29     61.39 o 
   7   5   0      565.38      474.73     33.76 o 
   8   5   0      210.09      244.27     28.97 o 
   9   5   0       17.98        3.83     25.98 o 
  10   5   0      966.36     1038.35     88.92 o 
  11   5   0      257.39      255.11     61.57 o 
  12   5   0      528.95      491.27     76.37 o 
  13   5   0        0.07       11.01     48.97 o 
  14   5   0       88.24       94.61     59.98 o 
  15   5   0        1.53      -20.58     54.94 o 
  16   5   0       39.47      130.16     66.65 o 
  17   5   0       11.51        3.46     63.59 o 
   0   6   0     1137.72      948.22     57.97 o 
   1   6   0     2495.66     2535.11     71.08 o 
   2   6   0       34.18        5.02     17.06 o 
   3   6   0      123.97       77.73     18.70 o 
   4   6   0     2206.83     2409.23    103.05 o 
   5   6   0      119.74      142.88     21.77 o 
   6   6   0     3003.34     2998.62    107.84 o 
   7   6   0      656.14      661.46     54.97 o 
   8   6   0     1804.89     1732.09     70.56 o 
   9   6   0      852.64      774.18     63.11 o 
  10   6   0      696.58      703.56     65.27 o 
  11   6   0       13.48       61.66     50.30 o 
  12   6   0      991.47      775.46    214.20 o 
  13   6   0      807.11      918.77     99.67 o 
  14   6   0       44.70       16.98     56.92 o 
  15   6   0      133.61      114.75     68.58 o 
  16   6   0       11.41      -22.57     66.11 o 
   1   7   0      177.78      158.09     23.66 o 
   2   7   0     1085.12     1101.59     51.74 o 
   3   7   0      865.40      987.08     83.82 o 
   4   7   0        1.63       -6.47     25.89 o 
   5   7   0     1587.47     1915.13    141.17 o 
   6   7   0     1283.96     1197.42     71.67 o 
   7   7   0      227.69      227.31     44.35 o 
   8   7   0     2075.71     2307.30    144.65 o 
   9   7   0      253.18      361.59     54.72 o 
  10   7   0      234.37      185.16     73.51 o 
  11   7   0     1667.69     1584.37     95.51 o 
  12   7   0       33.42       83.22     47.78 o 
  13   7   0      259.97      171.16     53.30 o 
  14   7   0      212.24      210.85     56.25 o 
  15   7   0       60.12      -46.92     60.56 o 
   0   8   0     1508.70     1244.52    164.22 o 
   1   8   0      134.87       87.43     29.40 o 
   2   8   0      159.36       80.01     29.94 o 
   3   8   0      253.29      274.37     53.00 o 
   4   8   0      899.61     1036.08     95.41 o 
   5   8   0        4.41      -24.40     30.82 o 
   6   8   0        5.26      -10.68     36.59 o 
   7   8   0     1628.67     1649.08     91.17 o 
   8   8   0     1050.16     1225.40     83.63 o 
   9   8   0      941.81     1100.31     81.43 o 
  10   8   0      909.88     1142.57     85.21 o 
  11   8   0        0.32       16.14     45.20 o 
  12   8   0      145.27      199.98     53.68 o 
  13   8   0        5.83      -32.98     47.15 o 
  14   8   0      183.60       99.50     68.96 o 
   1   9   0      217.28      180.97     56.56 o 
   2   9   0      306.15      198.09     56.24 o 
   3   9   0      134.04       37.80     31.72 o 
   4   9   0      214.48      195.91     44.04 o 
   5   9   0        0.19        9.95     35.92 o 
   6   9   0      301.70      386.18     53.73 o 
   7   9   0       31.19       41.25     43.15 o 
   8   9   0      250.44      465.53     63.85 o 
   9   9   0      219.87      224.01     56.29 o 
  10   9   0       12.05       32.04     46.44 o 
  11   9   0        3.58        5.10     49.74 o 
  12   9   0       54.29       28.09     58.19 o 
  13   9   0       22.12      -57.04     62.55 o 
   0  10   0      150.96      151.51     83.92 o 
   1  10   0       54.08      -10.70     66.26 o 
   2  10   0      919.51      869.31    125.68 o 
   3  10   0       18.89      -12.75     45.76 o 
   4  10   0      635.24      493.37     79.84 o 
   5  10   0       13.62      -23.71     46.75 o 
   6  10   0      192.45      288.00     64.13 o 
   7  10   0       16.66       87.31     46.16 o 
   8  10   0       42.27       -8.22     43.94 o 
   9  10   0      193.99      117.33     47.71 o 
  10  10   0       25.27       17.33     50.69 o 
  11  10   0        9.87       95.28     55.48 o 
   1  11   0      876.16     1066.55    105.70 o 
   2  11   0        0.77      -22.90     50.91 o 
   3  11   0     1132.00     1025.26    134.16 o 
   4  11   0      182.36      281.67    110.42 o 
   5  11   0       38.67       23.43     59.12 o 
   6  11   0       59.99      -27.70     56.63 o 
   7  11   0       17.74        2.31     60.35 o 
   8  11   0       33.89       63.57     66.24 o 
   9  11   0        0.79       23.80    113.94 o 
   0  12   0      135.68      176.02     85.05 o 
   1  12   0        0.05       19.81     71.32 o 
   2  12   0      108.93       74.13     61.76 o 
   3  12   0       31.61       -5.71     57.26 o 
   4  12   0       68.52       85.58     65.17 o 
   5  12   0       13.46       46.68     64.04 o 
 -19   1   1        0.25       -6.27     66.21 o 
 -18   1   1       46.04       51.53     51.51 o 
 -17   1   1      149.14       49.30     82.14 o 
 -16   1   1       19.61       -1.84     38.66 o 
 -15   1   1       17.65        5.67     37.39 o 
 -14   1   1       31.25       49.53     40.76 o 
 -13   1   1      266.72      310.25     46.44 o 
 -12   1   1       21.83       -1.86     22.23 o 
 -11   1   1      292.70      324.58     41.64 o 
 -10   1   1      577.00      477.95     43.91 o 
  -9   1   1     5478.51     5369.01    130.79 o 
  -8   1   1     4909.78     4912.18    164.83 o 
  -7   1   1    15415.75    15171.17    298.47 o 
  -6   1   1     3760.74     4625.33    230.52 o 
  -5   1   1    11320.77    11099.38    387.99 o 
  -4   1   1    23292.29    25878.03    430.62 o 
  -3   1   1     1602.97     1927.73     68.56 o 
  -2   1   1    22157.26    26806.54    666.67 o 
  -1   1   1     4318.66     5108.58    191.13 o 
   0   1   1     5476.56     6350.77    163.16 o 
   1   1   1    24779.17    25935.07    643.32 o 
   2   1   1     8455.96     8763.17    190.27 o 
   3   1   1    14984.00    15250.20    279.73 o 
   4   1   1     2640.92     2855.66     79.60 o 
   5   1   1     1201.67     1263.49     42.84 o 
   6   1   1        2.68       10.45     15.15 o 
   7   1   1      112.68      120.44     21.62 o 
   8   1   1      375.38      439.82     32.68 o 
   9   1   1       14.91      -13.32     20.41 o 
  10   1   1      411.95      459.64     41.97 o 
  11   1   1      730.24      654.65     47.52 o 
  12   1   1     1666.35     1862.26     89.56 o 
  13   1   1      369.48      387.37     64.91 o 
  14   1   1      920.82      962.12     72.83 o 
  15   1   1      576.90      753.05     71.63 o 
  16   1   1       24.05       87.67     54.35 o 
  17   1   1      138.70       74.78     53.50 o 
  18   1   1       28.02        5.79     51.96 o 
 -19   2   1       28.91      -21.73     61.64 o 
 -18   2   1        3.60       49.17     58.98 o 
 -17   2   1       21.37       41.87     57.43 o 
 -16   2   1        1.55      -17.63     37.31 o 
 -15   2   1       76.68      117.10     42.17 o 
 -14   2   1      183.24      214.51     42.49 o 
 -13   2   1      162.10      193.23     37.06 o 
 -12   2   1       38.52        1.03     30.09 o 
 -11   2   1       44.84      -17.81     19.69 o 
 -10   2   1        0.39       17.34     18.42 o 
  -9   2   1     5960.43     5938.75    139.25 o 
  -8   2   1    11443.38    10949.51    224.36 o 
  -7   2   1     1162.05     1205.45    111.70 o 
  -6   2   1    10464.64     9961.30    227.82 o 
  -5   2   1    16551.49    17692.49    378.73 o 
  -4   2   1     1656.28     1535.81     49.24 o 
  -3   2   1    17378.88    18807.73    394.00 o 
  -2   2   1       85.53       96.60     19.01 o 
  -1   2   1    31662.29    38168.02   1269.73 o 
   0   2   1    52693.21    58994.44   1199.93 o 
   1   2   1     9635.60     9575.97    180.05 o 
   2   2   1    27181.05    29120.22    601.88 o 
   3   2   1    59706.00    60944.68   1246.87 o 
   4   2   1    17256.69    16909.19    364.02 o 
   5   2   1      304.60      320.29     36.44 o 
   6   2   1     1630.90     1540.37     49.34 o 
   7   2   1       41.42       18.58     17.77 o 
   8   2   1      317.37      331.10     29.07 o 
   9   2   1      589.47      573.55     42.37 o 
  10   2   1      460.29      443.31     38.82 o 
  11   2   1       56.64       32.20     30.30 o 
  12   2   1      730.65      624.10     56.28 o 
  13   2   1     2356.52     2718.80    134.15 o 
  14   2   1      103.55      268.55     56.16 o 
  15   2   1       82.54       84.28     42.99 o 
  16   2   1      681.73      752.74     73.97 o 
  17   2   1       41.93       99.19     49.13 o 
  18   2   1        1.28       13.17     77.19 o 
 -18   3   1        0.80      -34.56     59.99 o 
 -17   3   1       79.32      122.11     66.18 o 
 -16   3   1        0.58       -0.33     63.35 o 
 -15   3   1       82.43       48.13    100.62 o 
 -14   3   1       82.11      112.63     40.56 o 
 -13   3   1        0.24       34.06     30.61 o 
 -12   3   1        0.31      -33.83     23.86 o 
 -11   3   1     2030.86     2139.33     75.62 o 
 -10   3   1     6280.60     6056.35    172.70 o 
  -9   3   1        7.48       -9.71     23.89 o 
  -8   3   1     8112.47     7695.86    167.36 o 
  -7   3   1    16784.82    16823.26    326.95 o 
  -6   3   1      374.65      347.08     29.19 o 
  -5   3   1    12125.50    11832.14    262.64 o 
  -4   3   1    18613.91    19224.50    407.92 o 
  -3   3   1     8702.82     9058.03    203.29 o 
  -2   3   1    27794.35    30497.70    551.39 o 
  -1   3   1     5635.38     5649.10    114.31 o 
   0   3   1      275.87      347.85     25.08 o 
   1   3   1    48417.59    51933.35    926.38 o 
   2   3   1    23952.23    23063.13    422.33 o 
   3   3   1     4824.77     5285.56    128.17 o 
   4   3   1    19477.00    18837.65    404.45 o 
   5   3   1      638.33      604.16     33.29 o 
   6   3   1      293.34      323.24     24.22 o 
   7   3   1      229.06      224.25     23.16 o 
   8   3   1       19.73       23.35     18.64 o 
   9   3   1       17.83       12.14     15.58 o 
  10   3   1     1256.79     1057.63     82.83 o 
  11   3   1     1301.72     1235.50     70.04 o 
  12   3   1      478.11      622.70     56.98 o 
  13   3   1        4.88       11.60     34.37 o 
  14   3   1      482.43      732.85     67.84 o 
  15   3   1      784.09     1076.15     98.82 o 
  16   3   1       14.72      -10.62     54.50 o 
  17   3   1       11.70       52.18     65.47 o 
  18   3   1       67.88      123.45     99.34 o 
 -18   4   1      186.55      -14.18     67.56 o 
 -17   4   1       30.92      -50.58     57.07 o 
 -16   4   1      208.70      270.16     70.55 o 
 -15   4   1      123.17      104.70     57.96 o 
 -14   4   1       20.72       24.65     47.47 o 
 -13   4   1      357.61      405.34     93.16 o 
 -12   4   1      197.09      220.85     57.15 o 
 -11   4   1       19.53       35.59     23.90 o 
 -10   4   1     1007.28     1079.11     51.25 o 
  -9   4   1     7809.20     7608.13    170.71 o 
  -8   4   1      616.03      655.63     36.86 o 
  -7   4   1     4476.63     4456.92    107.21 o 
  -6   4   1     8701.67     8579.56    177.59 o 
  -5   4   1       12.16       -2.42     23.91 o 
  -4   4   1     5819.95     5806.89    123.36 o 
  -3   4   1     2910.11     2595.24     79.31 o 
  -2   4   1      939.85      914.50     33.26 o 
  -1   4   1      199.20      154.07     17.95 o 
   0   4   1     5335.44     5317.46    113.06 o 
   1   4   1    12711.84    13522.00    258.03 o 
   2   4   1     2089.80     2402.96     63.00 o 
   3   4   1    21480.23    21329.45    398.28 o 
   4   4   1     1755.46     1427.87     48.36 o 
   5   4   1      309.92      330.86     54.08 o 
   6   4   1      939.28      958.89     40.47 o 
   7   4   1       65.62       58.25     18.79 o 
   8   4   1      171.14      165.89     24.24 o 
   9   4   1      731.60      629.93     49.84 o 
  10   4   1      996.41     1032.14     68.96 o 
  11   4   1      299.12      186.64     38.57 o 
  12   4   1     1542.68     1641.12    147.08 o 
  13   4   1      120.42      120.69     59.67 o 
  14   4   1        2.37       40.75     55.64 o 
  15   4   1       66.96      137.81     67.09 o 
  16   4   1        5.01      -11.81    126.14 o 
  17   4   1      135.59      283.17     85.20 o 
 -17   5   1      243.21      263.65     81.07 o 
 -16   5   1      189.50      110.27     68.00 o 
 -15   5   1      179.75      266.95     75.50 o 
 -14   5   1     1031.40     1291.16    110.54 o 
 -13   5   1        6.24      -49.82     45.69 o 
 -12   5   1      652.04      749.22     85.70 o 
 -11   5   1      114.35      194.82     56.13 o 
 -10   5   1       17.23       83.76     32.70 o 
  -9   5   1       44.86        6.36     27.86 o 
  -8   5   1     2976.68     2823.68     88.14 o 
  -7   5   1        0.55       11.49     15.61 o 
  -6   5   1     5949.90     5603.65    127.35 o 
  -5   5   1       88.87       80.05     16.05 o 
  -4   5   1     4174.62     4294.07     99.67 o 
  -3   5   1      752.34      785.80     33.89 o 
  -2   5   1     1644.04     1875.24     87.27 o 
  -1   5   1     3028.08     3234.90     79.46 o 
   0   5   1     1950.17     1959.14     57.04 o 
   1   5   1        1.75       -7.58     13.67 o 
   2   5   1    12172.70    12306.76    242.17 o 
   3   5   1     4086.94     3936.29     95.44 o 
   4   5   1     1277.56     1309.37     48.62 o 
   5   5   1    11835.67    11199.48    228.68 o 
   6   5   1      303.23      307.44     29.09 o 
   7   5   1      933.86      946.55     81.35 o 
   8   5   1     1740.10     1869.66     77.27 o 
   9   5   1     1078.13     1112.73     62.56 o 
  10   5   1       11.57        2.68     40.10 o 
  11   5   1     3148.08     3491.87    164.11 o 
  12   5   1        0.86       14.88     47.44 o 
  13   5   1     1143.32     1298.60    110.19 o 
  14   5   1       23.16      136.17     66.23 o 
  15   5   1      794.20      627.24     94.23 o 
  16   5   1       20.64      133.70     99.75 o 
  17   5   1      126.73       52.01     72.57 o 
 -17   6   1       72.87      168.74     98.07 o 
 -16   6   1      345.19      504.06     97.50 o 
 -15   6   1      633.07      862.67    106.95 o 
 -14   6   1       26.40      -13.76     56.16 o 
 -13   6   1      192.51      221.47     67.31 o 
 -12   6   1       12.35        6.15     35.65 o 
 -11   6   1       18.86      -15.39     35.79 o 
 -10   6   1      135.10      239.53     46.30 o 
  -9   6   1      221.08      205.50     34.99 o 
  -8   6   1      170.43      184.19     36.37 o 
  -7   6   1     2320.55     2289.41    103.51 o 
  -6   6   1        1.29       13.85     33.05 o 
  -5   6   1     3093.21     2894.74    102.28 o 
  -4   6   1       40.44       45.09     16.31 o 
  -3   6   1      369.53      343.67     26.37 o 
  -2   6   1      379.25      380.19     42.60 o 
  -1   6   1     8372.75     8231.97    172.67 o 
   0   6   1     1390.20     1375.08     49.73 o 
   1   6   1     1236.84     1189.35     46.52 o 
   2   6   1     4267.11     4369.16    105.60 o 
   3   6   1       57.94       37.03     21.91 o 
   4   6   1     1777.58     1910.58     63.30 o 
   5   6   1      294.53      253.50     44.98 o 
   6   6   1     1785.12     1780.48     64.91 o 
   7   6   1     1396.42     1318.60    139.12 o 
   8   6   1       95.93       59.36     35.10 o 
   9   6   1     1299.89     1386.54     97.88 o 
  10   6   1     1590.95     1728.05    114.96 o 
  11   6   1      173.44      135.96     61.87 o 
  12   6   1      562.70      592.33     84.62 o 
  13   6   1        3.56       -6.32     52.66 o 
  14   6   1      628.28      565.89     89.08 o 
  15   6   1        5.43       27.59     67.92 o 
  16   6   1      448.42      392.07     89.48 o 
 -16   7   1      121.79      114.45     75.55 o 
 -15   7   1      151.55      154.35     73.55 o 
 -14   7   1       43.29      108.19     67.33 o 
 -13   7   1       15.54       59.64     59.33 o 
 -12   7   1        1.31      -27.22     40.36 o 
 -11   7   1       41.09       56.48     42.55 o 
 -10   7   1      217.35      146.05     44.18 o 
  -9   7   1      144.85      148.13     42.97 o 
  -8   7   1      350.32      228.66     44.52 o 
  -7   7   1      465.43      476.14     60.77 o 
  -6   7   1      139.93      108.66     36.45 o 
  -5   7   1      726.71      791.27     56.35 o 
  -4   7   1       26.92       11.39     31.32 o 
  -3   7   1      361.24      358.01     40.66 o 
  -2   7   1     1188.04     1051.42     45.57 o 
  -1   7   1      439.13      378.67     29.78 o 
   0   7   1     6576.35     6443.48    145.24 o 
   1   7   1     5273.54     4682.90    114.67 o 
   2   7   1       13.50       26.72     24.82 o 
   3   7   1        1.25       -9.52     17.10 o 
   4   7   1     1284.57     1456.95    104.39 o 
   5   7   1        6.14       65.71     31.32 o 
   6   7   1      478.90      454.45     51.40 o 
   7   7   1       49.60       13.88     33.30 o 
   8   7   1      142.33      202.18     45.82 o 
   9   7   1      211.21      310.34     54.40 o 
  10   7   1       92.07      160.36     47.45 o 
  11   7   1        0.05        1.24     40.18 o 
  12   7   1        6.26       25.63     42.12 o 
  13   7   1        0.04       19.05     44.31 o 
  14   7   1      124.54      119.09     53.20 o 
  15   7   1      369.90      402.42     72.34 o 
 -15   8   1        5.47       -0.13     83.06 o 
 -14   8   1       40.09       -6.62     94.75 o 
 -13   8   1      129.50      156.87     69.51 o 
 -12   8   1      353.85      383.79     84.02 o 
 -11   8   1        7.46       27.67     49.33 o 
 -10   8   1      345.85      425.04     60.58 o 
  -9   8   1      241.60      179.79     49.31 o 
  -8   8   1        7.04       -0.33     43.40 o 
  -7   8   1       11.71       36.32     34.44 o 
  -6   8   1       11.23      -34.00     41.37 o 
  -5   8   1      488.24      409.73     49.89 o 
  -4   8   1      700.83      716.01     82.40 o 
  -3   8   1        5.76       24.04     28.35 o 
  -2   8   1       61.98       64.91     60.41 o 
  -1   8   1      495.37      401.15     45.05 o 
   0   8   1      599.86      523.86     46.49 o 
   1   8   1       61.17       32.20     19.82 o 
   2   8   1      133.12      128.67     32.88 o 
   3   8   1        1.73       31.29     54.78 o 
   4   8   1     1067.97      941.78     65.49 o 
   5   8   1     1568.04     1729.87     88.71 o 
   6   8   1      580.54      554.08     60.26 o 
   7   8   1      197.96      104.13     57.32 o 
   8   8   1      134.98      126.54     42.66 o 
   9   8   1      211.65      111.34     46.84 o 
  10   8   1       77.47      110.31     52.93 o 
  11   8   1      280.75      434.57     65.02 o 
  12   8   1      128.67       92.84     49.70 o 
  13   8   1       34.81       45.50     52.99 o 
  14   8   1       43.16       89.06     54.08 o 
 -13   9   1      122.04      136.81     72.68 o 
 -12   9   1       68.69      103.41     66.57 o 
 -11   9   1     1001.95     1191.88    139.41 o 
 -10   9   1       18.33       32.90     44.97 o 
  -9   9   1      921.93      954.38    121.78 o 
  -8   9   1       67.98       41.45     39.18 o 
  -7   9   1      395.14      471.27     58.88 o 
  -6   9   1       20.71      -27.60     33.10 o 
  -5   9   1      219.10      215.42     45.65 o 
  -4   9   1        7.98       -5.55     29.24 o 
  -3   9   1        7.54      -13.94     28.71 o 
  -2   9   1       83.91       88.92     33.21 o 
  -1   9   1       22.42       17.17     39.89 o 
   0   9   1      405.84      308.79     74.12 o 
   1   9   1        5.28        4.74     42.16 o 
   2   9   1     1169.90     1086.53    155.19 o 
   3   9   1     1051.56      816.26     86.76 o 
   4   9   1       75.25       43.39     37.03 o 
   5   9   1     1630.75     1630.80     89.55 o 
   6   9   1      711.96      705.34     68.54 o 
   7   9   1      108.41      133.77     46.77 o 
   8   9   1     1460.58     1452.96     95.26 o 
   9   9   1      171.48      221.86     59.18 o 
  10   9   1     1201.13     1083.95     88.78 o 
  11   9   1        4.22      -25.21     45.96 o 
  12   9   1      156.07      222.53     74.81 o 
 -11  10   1       28.08       -9.82     59.08 o 
 -10  10   1      716.59      759.78     80.69 o 
  -9  10   1      121.84       72.52     50.24 o 
  -8  10   1      989.31     1217.04    123.99 o 
  -7  10   1      205.98      211.05     51.98 o 
  -6  10   1      208.01      133.52     44.22 o 
  -5  10   1       66.63       21.46     38.29 o 
  -4  10   1       81.53       31.54     62.43 o 
  -3  10   1       33.69       82.46     52.22 o 
  -2  10   1      132.50      106.63     52.38 o 
  -1  10   1      238.96      217.21     62.30 o 
   0  10   1        0.29      -42.30     38.73 o 
   1  10   1      302.95      368.92    106.79 o 
   2  10   1      171.33      160.45     56.67 o 
   3  10   1       16.81       18.62     53.55 o 
   4  10   1      486.50      503.87     87.40 o 
   5  10   1       13.26       68.87     58.22 o 
   6  10   1      481.37      557.88     92.95 o 
   7  10   1      927.25      945.19     81.76 o 
   8  10   1      290.93      293.85     62.39 o 
   9  10   1      917.83     1039.95     91.56 o 
  10  10   1        1.57       12.47     48.85 o 
  11  10   1      113.60       77.72     85.95 o 
  -9  11   1       73.77      133.28     54.82 o 
  -8  11   1        0.47      -77.17     56.12 o 
  -7  11   1       42.52        2.01     56.73 o 
  -6  11   1       62.04       27.06     58.73 o 
  -5  11   1       42.37        8.80     70.19 o 
  -4  11   1        6.52      -19.09     47.68 o 
  -3  11   1      247.09      202.48    112.87 o 
  -2  11   1        3.29      -49.54     48.26 o 
  -1  11   1      133.09      197.74     95.67 o 
   0  11   1       36.70       88.54     53.94 o 
   1  11   1       47.92        8.41     54.03 o 
   2  11   1      177.88       80.77     61.52 o 
   3  11   1       15.92      -12.74     53.17 o 
   4  11   1       42.34       66.07     57.56 o 
   5  11   1        8.84      -14.80     71.67 o 
   6  11   1        1.18      -39.32     54.93 o 
   7  11   1      461.34      415.30     88.93 o 
   8  11   1      146.08      171.62     78.11 o 
  -6  12   1      139.95      223.20     78.84 o 
  -5  12   1       72.63       53.26     97.15 o 
  -4  12   1       32.97       22.28     62.34 o 
  -3  12   1      382.16      258.82     76.31 o 
  -2  12   1      103.32      260.74     76.42 o 
  -1  12   1      108.30       63.86     60.75 o 
   0  12   1       70.39       34.65     63.43 o 
   1  12   1      191.14      171.26     68.63 o 
   2  12   1        4.98      -56.52     67.23 o 
   3  12   1      324.47      307.74     78.59 o 
   4  12   1      224.04      287.18     82.69 o 
   5  12   1       11.69        1.82     61.47 o 
 -19   0   2       28.11      -22.97     69.22 o 
 -18   0   2       25.97      118.13     77.70 o 
 -17   0   2      594.08      470.57    106.79 o 
 -16   0   2     1149.09      957.99    127.01 o 
 -15   0   2      632.76      537.52     74.70 o 
 -14   0   2      135.39      116.12     52.31 o 
 -13   0   2      200.75      316.47     64.57 o 
 -12   0   2     2714.38     2435.76     98.94 o 
 -11   0   2     2727.52     2316.53     92.40 o 
 -10   0   2     3173.01     3128.22    136.61 o 
  -9   0   2    20072.32    19057.96    434.75 o 
  -8   0   2     6769.94     7001.93    237.92 o 
  -7   0   2    30710.00    30726.32    668.01 o 
  -6   0   2    94128.34   101302.29   2133.52 o 
  -5   0   2       36.07       11.70     24.22 o 
  -4   0   2      145.99      181.94     23.85 o 
  -3   0   2    17489.80    16263.00   2260.20 o 
  -1   0   2    40297.27    43793.62   1525.34 o 
   0   0   2     5371.13     5867.57    216.75 o 
   1   0   2     5259.51     6015.21    226.45 o 
   2   0   2     1782.43     1961.57     82.19 o 
   3   0   2    26199.38    25203.00    925.36 o 
   4   0   2    10522.73     9725.62    273.16 o 
   5   0   2      274.98      302.90     41.86 o 
   6   0   2     9532.71     9459.48    275.39 o 
   7   0   2     4332.47     4103.12    146.74 o 
   8   0   2     6912.90     6915.24    222.52 o 
   9   0   2      358.54      319.65     48.03 o 
  10   0   2     5832.18     6455.76    309.46 o 
  11   0   2     2194.74     2450.86    170.20 o 
  12   0   2     2228.37     2152.94    167.13 o 
  13   0   2     2433.46     2585.63    190.11 o 
  14   0   2      112.50       67.49     70.55 o 
  15   0   2     1532.05     1777.42    167.64 o 
  16   0   2      952.37     1142.48    143.35 o 
  17   0   2        0.82        3.17     64.73 o 
  18   0   2       11.97       71.98     82.09 o 
 -19   1   2       26.55      109.24     90.46 o 
 -18   1   2       26.42       24.62     49.02 o 
 -17   1   2       56.91      -23.03     38.01 o 
 -16   1   2      210.92      210.65     48.60 o 
 -15   1   2      377.49      330.07     48.69 o 
 -14   1   2      275.89      378.59     44.96 o 
 -13   1   2      922.23      797.59     55.88 o 
 -12   1   2      117.39      109.14     35.46 o 
 -11   1   2     1902.50     1893.77     67.33 o 
 -10   1   2     2078.01     1933.59     62.42 o 
  -9   1   2      399.73      394.30     29.73 o 
  -8   1   2     8180.14     7585.48    169.68 o 
  -7   1   2    29921.00    31097.16    596.11 o 
  -6   1   2     1527.77     1820.50     55.31 o 
  -5   1   2    85670.83    90845.80   1483.62 o 
  -4   1   2    37409.41    41650.72    685.05 o 
  -3   1   2     5427.47     6046.88    122.11 o 
  -2   1   2    24969.66    28084.18   1343.10 o 
  -1   1   2       17.58        7.24      7.50 o 
   0   1   2     9645.51    10376.02    377.05 o 
   1   1   2     5977.45     5867.32    160.91 o 
   2   1   2    19231.03    18110.05    381.29 o 
   3   1   2     4412.95     3948.95    142.39 o 
   4   1   2     6962.36     7021.31    165.60 o 
   5   1   2     4683.71     4100.73    135.69 o 
   6   1   2     2188.70     2093.33     62.33 o 
   7   1   2        6.50        1.39     18.79 o 
   8   1   2      585.94      560.25     43.58 o 
   9   1   2     2000.56     2056.14     83.35 o 
  10   1   2      639.71      586.27     59.07 o 
  11   1   2      679.46      832.92     72.00 o 
  12   1   2     1024.34     1236.15     75.93 o 
  13   1   2      546.18      467.39     57.91 o 
  14   1   2     2859.54     3149.27    128.33 o 
  15   1   2      297.76      444.22     95.36 o 
  16   1   2      100.02       80.42     53.32 o 
  17   1   2      283.75      382.73     79.79 o 
  18   1   2        2.21      -66.33     45.52 o 
 -19   2   2       25.65       56.06     66.46 o 
 -18   2   2       36.06        9.00     60.50 o 
 -17   2   2        0.44       -8.02     53.79 o 
 -16   2   2       36.58       16.79     45.13 o 
 -15   2   2       72.50       22.01     37.68 o 
 -14   2   2      328.37      168.03     87.61 o 
 -13   2   2     1020.35     1234.11     94.52 o 
 -12   2   2     1908.57      772.23     60.78 o 
 -11   2   2     2036.58     1939.38     70.39 o 
 -10   2   2     1517.68     1476.81     64.47 o 
  -9   2   2      567.92      596.40     36.62 o 
  -8   2   2       45.66       61.72     19.31 o 
  -7   2   2     2374.55     2610.36     71.30 o 
  -6   2   2     5944.24     5629.73    122.05 o 
  -5   2   2    24857.94    26307.70    486.90 o 
  -4   2   2    12107.00    12144.67    261.13 o 
  -3   2   2    15386.39    17708.97    464.59 o 
  -2   2   2     1136.05     1258.37     96.02 o 
  -1   2   2       39.33       47.66      9.93 o 
   0   2   2    11922.33    11469.23    212.96 o 
   1   2   2    16808.26    16991.13    357.56 o 
   2   2   2     1120.29     1215.05     43.83 o 
   3   2   2    14822.07    13777.78    299.90 o 
   4   2   2    14767.52    13809.31    304.27 o 
   5   2   2      841.27      898.70     36.87 o 
   6   2   2     4061.35     3756.57     91.90 o 
   7   2   2     4926.97     4864.72    162.07 o 
   8   2   2     1378.94     1474.59     76.04 o 
   9   2   2      646.36      574.60     41.06 o 
  10   2   2      338.33      302.16     44.08 o 
  11   2   2        1.41      -17.33     52.36 o 
  12   2   2        0.28       11.07     30.91 o 
  13   2   2      666.21      771.41     83.39 o 
  14   2   2        9.67       -2.02     35.50 o 
  15   2   2      369.79      407.08     60.20 o 
  16   2   2       98.95      153.84     49.82 o 
  17   2   2       42.08       81.16     47.07 o 
  18   2   2        1.41      -35.64     49.69 o 
 -19   3   2        4.24       36.52     63.85 o 
 -18   3   2        6.82      116.14     99.85 o 
 -17   3   2       47.19       53.90     60.25 o 
 -16   3   2       34.62       43.68     56.87 o 
 -15   3   2      190.49      211.73    133.49 o 
 -14   3   2      853.82      906.43    128.69 o 
 -13   3   2       72.91       48.85     28.39 o 
 -12   3   2     2213.24     2255.23    128.15 o 
 -11   3   2      865.65      843.53     67.72 o 
 -10   3   2     3749.36     3650.84    115.11 o 
  -9   3   2     1449.34     1402.29     64.90 o 
  -8   3   2     3799.48     3555.91     98.35 o 
  -7   3   2     2789.32     2867.91     76.28 o 
  -6   3   2      542.08      647.85     31.25 o 
  -5   3   2     5902.90     6725.80    137.68 o 
  -4   3   2     3165.55     3351.63    166.59 o 
  -3   3   2     2087.01     2547.18    109.07 o 
  -2   3   2      383.19      523.33     57.74 o 
  -1   3   2        4.72       -0.11     10.25 o 
   0   3   2     4751.18     4922.66    102.01 o 
   1   3   2      147.85      174.40     16.27 o 
   2   3   2    13994.91    14813.44    279.96 o 
   3   3   2      545.55      426.42     57.24 o 
   4   3   2     3880.54     3736.15    102.68 o 
   5   3   2     5292.91     4310.87    117.49 o 
   6   3   2      587.26      651.47     33.25 o 
   7   3   2    11182.39    10745.93    399.39 o 
   8   3   2      583.79      571.09     71.78 o 
   9   3   2      585.94      704.78     52.29 o 
  10   3   2      137.03       56.69     30.33 o 
  11   3   2       25.98       66.64     33.18 o 
  12   3   2       28.92      -10.11     29.89 o 
  13   3   2      127.91       76.22     39.79 o 
  14   3   2      143.29       45.30     47.63 o 
  15   3   2       33.42       63.61     45.34 o 
  16   3   2       24.75      -35.16     53.92 o 
  17   3   2      191.58      230.40     75.68 o 
 -18   4   2       78.92      158.56     74.27 o 
 -17   4   2        1.26       64.50     61.66 o 
 -16   4   2       88.14        5.76     55.00 o 
 -15   4   2      186.90       85.96     62.56 o 
 -14   4   2      288.82      511.21     83.41 o 
 -13   4   2     1718.88     1711.19    113.45 o 
 -12   4   2      394.12      445.58     60.33 o 
 -11   4   2      434.58      444.84     86.85 o 
 -10   4   2     1095.10     1030.85     81.18 o 
  -9   4   2     7149.21     7020.97    182.01 o 
  -8   4   2     2297.61     2033.30     98.53 o 
  -7   4   2      838.75      782.31     41.69 o 
  -6   4   2     7973.09     7358.27    154.09 o 
  -5   4   2       54.62       73.30     30.10 o 
  -4   4   2      817.46      831.47    158.56 o 
  -3   4   2      354.27      300.79     52.19 o 
  -2   4   2      525.45      540.06     24.05 o 
  -1   4   2      416.52      515.65     26.08 o 
   0   4   2      183.40      233.13     20.06 o 
   1   4   2     4018.43     4347.16     97.56 o 
   2   4   2    16630.67    17483.10    330.24 o 
   3   4   2     1077.24     1128.14     71.90 o 
   4   4   2        5.79       25.57     17.77 o 
   5   4   2     1531.75     1413.61     58.96 o 
   6   4   2     1808.75     1768.17     57.02 o 
   7   4   2     7672.23     7416.85    162.79 o 
   8   4   2     2776.75     2808.24    137.76 o 
   9   4   2       37.09       43.02     29.16 o 
  10   4   2       76.56       28.48     26.80 o 
  11   4   2       80.54      101.70     65.43 o 
  12   4   2      331.61      338.34     66.86 o 
  13   4   2     1086.99     1104.01    102.88 o 
  14   4   2       65.70        7.44     86.37 o 
  15   4   2      552.56      507.26     88.57 o 
  16   4   2      355.10      385.35     86.74 o 
  17   4   2       74.16      115.59     71.63 o 
 -18   5   2       23.51       44.20    128.85 o 
 -17   5   2       27.47       88.59     68.05 o 
 -16   5   2       17.72      -50.94     97.20 o 
 -15   5   2        0.37      100.34     59.69 o 
 -14   5   2      154.42      162.00    120.88 o 
 -13   5   2      109.53       30.30     52.70 o 
 -12   5   2       37.37       63.92     67.13 o 
 -11   5   2     1002.59      981.58     67.46 o 
 -10   5   2      490.33      497.61    107.61 o 
  -9   5   2        2.07      -18.72     18.21 o 
  -8   5   2     5276.57     5496.30    196.98 o 
  -7   5   2     6830.38     6650.79    221.54 o 
  -6   5   2      151.60      124.07     40.78 o 
  -5   5   2     1890.32     1379.98    123.95 o 
  -4   5   2     5518.53     5766.08    154.53 o 
  -3   5   2      320.02      414.80     39.79 o 
  -2   5   2     4019.97     4092.19     94.16 o 
  -1   5   2     2325.32     2425.34     77.47 o 
   0   5   2     2079.79     2212.62     62.70 o 
   1   5   2     5028.96     5033.23    113.65 o 
   2   5   2     2492.58     2467.91     69.00 o 
   3   5   2     3150.37     3282.32     85.18 o 
   4   5   2     3930.76     3682.24     94.45 o 
   5   5   2      846.43      794.91     41.63 o 
   6   5   2     3594.94     3563.68     97.48 o 
   7   5   2        4.30       13.23     23.58 o 
   8   5   2       44.19       56.44     36.41 o 
   9   5   2      211.82      240.03     39.01 o 
  10   5   2       11.49       -0.69     29.56 o 
  11   5   2      446.28      440.57     71.30 o 
  12   5   2       28.83       29.35     51.94 o 
  13   5   2      175.18       99.59     60.57 o 
  14   5   2      471.57      537.07     88.29 o 
  15   5   2      299.16      370.33    169.23 o 
  16   5   2       89.84      155.82     73.26 o 
 -17   6   2       87.23      167.44     77.68 o 
 -16   6   2      103.90      147.83     71.65 o 
 -15   6   2      102.80      135.00     71.77 o 
 -14   6   2       32.79      106.95     79.18 o 
 -13   6   2      338.01      405.32     75.64 o 
 -12   6   2        1.00      -29.26     55.48 o 
 -11   6   2        0.68       -8.42     25.50 o 
 -10   6   2      349.82      358.77     51.91 o 
  -9   6   2     1326.00     1568.58    103.22 o 
  -8   6   2       44.13       17.30     31.02 o 
  -7   6   2     2143.09     2051.77     87.01 o 
  -6   6   2      181.75      189.06     39.40 o 
  -5   6   2     1984.90     1944.29     79.66 o 
  -4   6   2     1209.16     1162.02     61.11 o 
  -3   6   2     3235.27     3074.50     92.64 o 
  -2   6   2     5937.95     6031.99    133.09 o 
  -1   6   2     1837.91     1742.62     57.31 o 
   0   6   2     5552.63     5385.23    122.61 o 
   1   6   2      151.09      150.43     22.26 o 
   2   6   2      311.24      329.80     32.17 o 
   3   6   2     4690.51     4567.86    111.87 o 
   4   6   2     5906.86     5993.08    139.74 o 
   5   6   2       69.24       18.26     23.55 o 
   6   6   2     2767.21     2529.27    102.20 o 
   7   6   2      179.79      230.06     31.92 o 
   8   6   2      157.17      139.93     38.47 o 
   9   6   2       82.02       39.60     72.13 o 
  10   6   2      211.66      164.55     76.73 o 
  11   6   2      460.53      369.32     71.58 o 
  12   6   2      114.77       82.38     55.38 o 
  13   6   2      226.65      255.74     72.53 o 
  14   6   2        2.52       26.80     57.89 o 
  15   6   2       31.06      -27.68     62.54 o 
 -16   7   2       53.27       44.00     80.66 o 
 -15   7   2       93.24      296.81    129.56 o 
 -14   7   2      274.00      215.44    108.38 o 
 -13   7   2       18.11       45.13     56.56 o 
 -12   7   2      330.01      317.11     75.39 o 
 -11   7   2       51.52       53.53     32.40 o 
 -10   7   2        7.60       -1.38     29.37 o 
  -9   7   2      343.95      351.74     52.09 o 
  -8   7   2       96.14      134.03     48.21 o 
  -7   7   2      211.91      239.78     62.68 o 
  -6   7   2       56.55       78.34     32.84 o 
  -5   7   2      447.86      450.23     65.23 o 
  -4   7   2       18.53      -22.63     23.52 o 
  -3   7   2     1834.68     1826.00     78.75 o 
  -2   7   2       14.99       29.61     24.89 o 
  -1   7   2     2346.94     2337.70     70.06 o 
   0   7   2     1204.35     1136.44     48.42 o 
   1   7   2     1181.96     1139.10     49.39 o 
   2   7   2     3287.72     3519.83    110.63 o 
   3   7   2      827.99      872.93     45.63 o 
   4   7   2     1783.26     1945.12     97.33 o 
   5   7   2     4505.85     4385.05    148.88 o 
   6   7   2      144.02      208.40     56.48 o 
   7   7   2     1050.14      874.75     67.57 o 
   8   7   2      711.95      650.73     98.13 o 
   9   7   2      137.52       59.26     40.31 o 
  10   7   2      341.42      360.74     58.32 o 
  11   7   2        0.26      -22.13     41.96 o 
  12   7   2      175.27      178.21     50.19 o 
  13   7   2        7.68       16.44     47.27 o 
  14   7   2      102.39       68.08     64.48 o 
  15   7   2        0.02       62.14     81.07 o 
 -15   8   2       94.69       84.78    119.76 o 
 -14   8   2       21.92      106.97     67.73 o 
 -13   8   2      138.54      166.25    164.33 o 
 -12   8   2       27.56      -14.71     81.47 o 
 -11   8   2      209.08      257.04     77.95 o 
 -10   8   2      199.50      217.82     56.18 o 
  -9   8   2      662.01      756.45     91.76 o 
  -8   8   2      121.80       96.88     40.60 o 
  -7   8   2      335.62      326.39     49.77 o 
  -6   8   2       79.36      108.25     36.75 o 
  -5   8   2       10.10        7.09     30.59 o 
  -4   8   2       53.67       14.70     30.10 o 
  -3   8   2       70.16      188.85     35.84 o 
  -2   8   2     1311.47     1441.44    109.96 o 
  -1   8   2     1602.27     1605.64     89.65 o 
   0   8   2      381.55      411.27     42.63 o 
   1   8   2     4419.80     4322.99    135.11 o 
   2   8   2       85.61       83.59     32.74 o 
   3   8   2      958.25     1029.64     66.93 o 
   4   8   2       97.97      147.36     40.71 o 
   5   8   2        3.76       45.67     36.47 o 
   6   8   2     1574.46     1732.94    120.84 o 
   7   8   2       53.49       63.04     42.30 o 
   8   8   2      736.91      765.49    118.17 o 
   9   8   2      768.58      767.16     72.25 o 
  10   8   2        1.20      -41.52     42.19 o 
  11   8   2       81.79       38.02     48.38 o 
  12   8   2        2.61      -61.73     44.51 o 
  13   8   2       29.14       68.71     51.19 o 
 -13   9   2        1.75       -6.89     63.31 o 
 -12   9   2       41.66       59.76     79.64 o 
 -11   9   2        0.03      -13.31     53.40 o 
 -10   9   2        9.93       26.20     72.69 o 
  -9   9   2       31.46       29.75     42.12 o 
  -8   9   2      410.31      302.04     55.56 o 
  -7   9   2       11.89       34.75     47.22 o 
  -6   9   2       16.33       -3.20     32.31 o 
  -5   9   2      107.72      135.80     41.97 o 
  -4   9   2      158.57      129.03     39.82 o 
  -3   9   2       86.79       99.54     35.16 o 
  -2   9   2      318.71      305.36     43.63 o 
  -1   9   2      647.34      801.60     59.60 o 
   0   9   2      749.52      628.00     76.63 o 
   1   9   2      127.94      149.65     52.90 o 
   2   9   2       21.00       -9.41     60.75 o 
   3   9   2      291.76      292.41     87.04 o 
   4   9   2       40.53       28.59     36.57 o 
   5   9   2      158.50      161.89     45.80 o 
   6   9   2      138.26      169.37     86.85 o 
   7   9   2      265.88      291.80     53.41 o 
   8   9   2      138.74      170.46     51.33 o 
   9   9   2       57.87       79.13     50.22 o 
  10   9   2       59.40       22.57     47.85 o 
  11   9   2        4.49       61.94     87.60 o 
  12   9   2      125.07      153.65     60.21 o 
 -12  10   2       12.70       -7.05    101.43 o 
 -11  10   2       65.80      200.00     75.86 o 
 -10  10   2      402.47      352.67     80.83 o 
  -9  10   2       58.21        0.60     52.71 o 
  -8  10   2        0.45       -2.55     40.89 o 
  -7  10   2       14.66       56.86     41.30 o 
  -6  10   2       59.54       57.77     40.50 o 
  -5  10   2       28.23       28.81     36.81 o 
  -4  10   2     1077.15     1019.58     99.39 o 
  -3  10   2      393.99      532.35     90.92 o 
  -2  10   2      238.13      155.01     60.60 o 
  -1  10   2      724.47      712.81     83.79 o 
   0  10   2        5.80       26.40     48.40 o 
   1  10   2      374.46      393.56     71.83 o 
   2  10   2      600.55      560.12     81.23 o 
   3  10   2      537.98      376.34     76.38 o 
   4  10   2        2.03       -1.74     52.00 o 
   5  10   2       81.65      -30.20     78.26 o 
   6  10   2       33.34       58.42     60.83 o 
   7  10   2       83.18      101.51     65.60 o 
   8  10   2        3.19      -19.29     46.01 o 
   9  10   2       11.07       50.37     51.82 o 
  10  10   2      261.53      431.22     74.23 o 
  -9  11   2      279.10      237.50     73.68 o 
  -8  11   2       20.71       -0.85     57.26 o 
  -7  11   2       31.47       85.62     58.30 o 
  -6  11   2       30.72        1.27     59.15 o 
  -5  11   2      358.05      371.52     98.22 o 
  -4  11   2       14.30       97.78     52.96 o 
  -3  11   2      508.00      577.97     95.16 o 
  -2  11   2      396.72      497.02     80.43 o 
  -1  11   2      240.21      198.45     89.18 o 
   0  11   2      246.86      260.10     92.19 o 
   1  11   2      245.70      100.50     57.33 o 
   2  11   2      509.18      443.95     81.84 o 
   3  11   2       30.01      -66.51     49.64 o 
   4  11   2      265.05      170.30     70.27 o 
   5  11   2      196.26      201.46     70.14 o 
   6  11   2       73.27       87.43     76.06 o 
   7  11   2       11.24      -95.35     63.57 o 
   8  11   2       61.41      100.52    142.32 o 
  -6  12   2      146.94      153.90    116.09 o 
  -5  12   2       64.65      -25.57     58.32 o 
  -4  12   2      100.59      131.05     67.07 o 
  -3  12   2       29.00      -22.78     89.13 o 
  -2  12   2      238.60      314.50     72.32 o 
  -1  12   2       32.16      -24.64     54.01 o 
   0  12   2      161.65       60.15     62.22 o 
   1  12   2       97.69       22.45     60.23 o 
   2  12   2        0.35      -25.97     57.40 o 
   3  12   2      134.10       78.51     98.42 o 
   4  12   2       33.79       48.34     66.05 o 
 -19   1   3       45.80       55.54     76.98 o 
 -18   1   3       87.33       -5.58     48.58 o 
 -17   1   3        0.87       20.79     36.42 o 
 -16   1   3      310.00      297.56     45.76 o 
 -15   1   3      194.80      110.09     34.80 o 
 -14   1   3      147.06      160.45     33.23 o 
 -13   1   3      211.67      268.26     39.75 o 
 -12   1   3     1111.88     1081.78     50.93 o 
 -11   1   3     4182.54     3958.02     98.77 o 
 -10   1   3     4605.49     4884.35    126.27 o 
  -9   1   3     3448.93     3354.41    107.19 o 
  -8   1   3     6904.50     6964.61    137.99 o 
  -7   1   3      407.30      479.55     26.03 o 
  -6   1   3        5.83       17.38     14.34 o 
  -5   1   3     5608.95     6268.78    117.43 o 
  -4   1   3     1146.02     1128.12     41.96 o 
  -3   1   3    23034.97    27209.29    505.96 o 
  -2   1   3    40163.62    45145.50   1142.71 o 
  -1   1   3      187.20      184.85     55.24 o 
   0   1   3     6280.46     6040.78    575.68 o 
   1   1   3     1392.55     1385.43     44.93 o 
   2   1   3      394.34      406.64     25.57 o 
   3   1   3     5239.09     5057.54    125.44 o 
   4   1   3     1141.23     1161.24     48.84 o 
   5   1   3     4002.14     4005.25    143.68 o 
   6   1   3     4211.13     3831.57    157.70 o 
   7   1   3      142.64      124.97     27.22 o 
   8   1   3     2850.53     2759.89     97.24 o 
   9   1   3     2959.78     3219.60    110.79 o 
  10   1   3      343.88      397.10     46.77 o 
  11   1   3      339.90      332.01     46.68 o 
  12   1   3      420.10      368.50     52.12 o 
  13   1   3      132.37      120.05     42.95 o 
  14   1   3       41.31       82.22     48.60 o 
  15   1   3        4.15      -18.34     43.83 o 
  16   1   3       96.41       30.08     49.85 o 
  17   1   3      188.25      223.00     64.80 o 
 -19   2   3        5.50      -35.84     69.84 o 
 -18   2   3       31.42       50.64     76.47 o 
 -17   2   3      299.87      218.39    123.69 o 
 -16   2   3      391.43      288.15     58.12 o 
 -15   2   3      496.54      583.09     64.78 o 
 -14   2   3     2614.77     2352.91     87.02 o 
 -13   2   3       88.04       75.16     28.55 o 
 -12   2   3     3382.41     3308.46     99.25 o 
 -11   2   3     2797.18     2659.01     77.36 o 
 -10   2   3     9662.14     9339.43    184.20 o 
  -9   2   3    18178.25    17056.34    305.64 o 
  -8   2   3       97.64      102.45     20.30 o 
  -7   2   3    21798.57    21906.85    376.99 o 
  -6   2   3    20111.80    21282.29    362.99 o 
  -5   2   3      686.52      733.09     37.14 o 
  -4   2   3    25120.65    29114.19    626.67 o 
  -3   2   3       45.17       38.53     16.09 o 
  -2   2   3     8922.23     9910.34    370.55 o 
  -1   2   3     1504.80     1572.64     96.30 o 
   0   2   3       56.16       23.84     11.28 o 
   1   2   3     5232.83     5586.27    131.41 o 
   2   2   3        1.76       -3.20     12.94 o 
   3   2   3      556.44      491.36     30.77 o 
   4   2   3     1935.88     1583.70     58.54 o 
   5   2   3       37.45      126.10     24.04 o 
   6   2   3     3196.43     3007.78     94.84 o 
   7   2   3    20001.07    19915.65    443.40 o 
   8   2   3     2511.27     2507.18     91.86 o 
   9   2   3     2214.30     2339.09     92.91 o 
  10   2   3     4087.64     4187.56    135.88 o 
  11   2   3        2.69      -10.06     31.42 o 
  12   2   3      382.80      473.85     55.17 o 
  13   2   3      317.35      332.87     53.81 o 
  14   2   3      240.76      269.14     83.63 o 
  15   2   3      746.88      900.75     86.31 o 
  16   2   3      153.91      169.17     52.93 o 
  17   2   3       10.63       50.31     55.69 o 
 -19   3   3       46.64       75.45     80.35 o 
 -18   3   3       52.96       14.06     61.76 o 
 -17   3   3       99.18       32.18     59.24 o 
 -16   3   3      133.28       12.84    121.96 o 
 -15   3   3      518.81      516.75     80.18 o 
 -14   3   3      258.55      267.00     49.69 o 
 -13   3   3     2432.59     2342.83    113.57 o 
 -12   3   3        0.02      -33.15     22.10 o 
 -11   3   3     4079.36     3647.50    114.44 o 
 -10   3   3     1238.54     1114.03     66.79 o 
  -9   3   3     2158.88     2126.62     67.83 o 
  -8   3   3     9739.39     8914.50    187.75 o 
  -7   3   3    13749.39    13819.45    271.33 o 
  -6   3   3       77.56       51.94     13.81 o 
  -5   3   3    17468.34    17720.14    388.85 o 
  -4   3   3     5107.17     5379.96    138.90 o 
  -3   3   3       22.43       33.26     16.85 o 
  -2   3   3     8014.61     8833.26    317.29 o 
  -1   3   3    29587.87    33040.69    684.76 o 
   0   3   3     1010.77     1010.31     34.76 o 
   1   3   3     4062.43     3754.22     85.37 o 
   2   3   3      226.18      366.43     27.50 o 
   3   3   3      175.41      355.61     72.12 o 
   4   3   3       26.49       31.79     17.68 o 
   5   3   3    11769.58    11452.00    291.21 o 
   6   3   3    12406.42    11659.25    274.11 o 
   7   3   3       26.98       23.86     32.55 o 
   8   3   3     9410.96     8991.58    227.93 o 
   9   3   3     1617.13     1728.45     94.10 o 
  10   3   3       41.89        6.93     28.70 o 
  11   3   3      223.43      236.73     43.46 o 
  12   3   3      470.07      653.04     62.39 o 
  13   3   3      349.37      341.23     55.14 o 
  14   3   3      712.67      881.77     74.34 o 
  15   3   3        7.62       37.41     42.91 o 
  16   3   3      165.80      149.69     51.41 o 
  17   3   3      214.85      161.95     77.07 o 
 -18   4   3       37.97       94.08     70.57 o 
 -17   4   3        0.05        9.90     78.87 o 
 -16   4   3      204.82      171.92     68.18 o 
 -15   4   3      299.52      317.68     84.49 o 
 -14   4   3        0.88       -2.89     33.22 o 
 -13   4   3       84.84       61.82     54.93 o 
 -12   4   3     1264.83     1222.64     73.78 o 
 -11   4   3       87.62       55.75     31.10 o 
 -10   4   3      962.74     1014.32     95.66 o 
  -9   4   3     1173.20     1191.85     64.47 o 
  -8   4   3     1176.18     1052.19     40.46 o 
  -7   4   3      591.39      557.18     27.60 o 
  -6   4   3     5528.91     5480.56    146.44 o 
  -5   4   3     3968.41     4549.57    125.20 o 
  -4   4   3       12.52       33.34     30.84 o 
  -3   4   3    15657.43    16532.04    367.13 o 
  -2   4   3     6424.00     7219.55    293.01 o 
  -1   4   3       35.67       20.24     13.99 o 
   0   4   3    12033.15    11922.60    230.74 o 
   1   4   3     3715.90     3432.14     91.16 o 
   2   4   3     1832.37     1906.24     56.76 o 
   3   4   3     5433.33     4862.97    112.38 o 
   4   4   3     5475.81     5508.72    144.14 o 
   5   4   3      324.98      337.85     31.51 o 
   6   4   3     5673.25     5142.06    177.34 o 
   7   4   3     9092.11     8562.19    217.50 o 
   8   4   3      114.37      114.41     29.40 o 
   9   4   3     1179.54     1266.14     69.21 o 
  10   4   3      117.17      170.90     39.12 o 
  11   4   3       12.70      -40.56     27.04 o 
  12   4   3       10.79       16.22     53.25 o 
  13   4   3        1.87       -0.14     36.51 o 
  14   4   3       18.06       61.68     58.90 o 
  15   4   3       41.22      -44.62     55.06 o 
  16   4   3      119.91      323.11    117.41 o 
 -18   5   3      110.88      180.66     80.51 o 
 -17   5   3       30.87       13.76     63.27 o 
 -16   5   3        1.76       18.44     55.02 o 
 -15   5   3      334.36      340.41     76.42 o 
 -14   5   3       12.84       76.35     57.51 o 
 -13   5   3       48.78       91.83     54.86 o 
 -12   5   3       31.30       -3.95     26.77 o 
 -11   5   3        8.51        5.90     25.41 o 
 -10   5   3      234.76      197.21     32.32 o 
  -9   5   3       65.39       62.05     33.14 o 
  -8   5   3       19.55       33.52     22.12 o 
  -7   5   3      140.39      169.50     32.97 o 
  -6   5   3     1139.36     1171.17     91.08 o 
  -5   5   3     1726.99     1738.97     70.04 o 
  -4   5   3    14267.43    14555.02    504.06 o 
  -3   5   3     3405.45     3430.61    128.55 o 
  -2   5   3     4398.42     4361.44     99.03 o 
  -1   5   3    10640.08    10677.95    237.69 o 
   0   5   3        3.73        3.42     16.02 o 
   1   5   3     3696.87     3666.41     90.77 o 
   2   5   3     5986.00     5535.59    128.21 o 
   3   5   3       43.47       71.40     24.74 o 
   4   5   3     5267.68     5157.82    123.35 o 
   5   5   3     2767.35     2689.81    100.61 o 
   6   5   3      875.61      842.85     66.15 o 
   7   5   3     2588.03     2476.87     92.39 o 
   8   5   3      196.57      235.92     51.06 o 
   9   5   3      310.89      283.95     49.60 o 
  10   5   3      283.63      251.60     51.07 o 
  11   5   3       96.67      115.10     53.39 o 
  12   5   3       21.65        1.91     50.64 o 
  13   5   3      490.06      417.65     80.93 o 
  14   5   3       35.47       80.13     78.05 o 
  15   5   3      410.30      435.63     88.98 o 
  16   5   3       45.59      -30.35     66.82 o 
 -17   6   3      457.42      582.89    102.91 o 
 -16   6   3       96.46       76.73    115.12 o 
 -15   6   3      204.76      227.58     71.49 o 
 -14   6   3       86.41      120.06     61.80 o 
 -13   6   3      223.47      187.95     64.16 o 
 -12   6   3       61.89        4.22     31.42 o 
 -11   6   3       22.84      -24.17     30.01 o 
 -10   6   3        0.52       15.56     27.45 o 
  -9   6   3      238.22      258.36     36.36 o 
  -8   6   3      697.52      804.66     70.96 o 
  -7   6   3     2264.16     2166.16    105.68 o 
  -6   6   3     3230.20     2845.20    232.02 o 
  -5   6   3      807.71      689.28     62.48 o 
  -4   6   3     2334.46     2165.81     83.63 o 
  -3   6   3     4529.64     4618.13    134.42 o 
  -2   6   3     6850.92     7038.31    150.73 o 
  -1   6   3     2039.33     2204.79     65.15 o 
   0   6   3    11052.00    11664.55    249.59 o 
   1   6   3     1347.66     1442.39     53.50 o 
   2   6   3      250.53      234.52     26.09 o 
   3   6   3      545.30      587.60     42.74 o 
   4   6   3       28.14       33.95     20.85 o 
   5   6   3       15.69      -20.20     25.71 o 
   6   6   3      472.08      524.13     42.12 o 
   7   6   3     1111.81     1006.07     60.39 o 
   8   6   3     2560.35     2559.76     88.60 o 
   9   6   3      103.03      135.66     92.45 o 
  10   6   3     1921.44     1722.68    118.11 o 
  11   6   3      232.90      129.70     62.64 o 
  12   6   3      289.25      272.15     67.02 o 
  13   6   3       29.55      -25.29     56.60 o 
  14   6   3      724.60      820.17    156.26 o 
  15   6   3      242.28      203.91     77.80 o 
 -16   7   3      478.54      418.58     91.07 o 
 -15   7   3       16.01       26.22     64.53 o 
 -14   7   3        2.96       25.51     56.48 o 
 -13   7   3      113.28      176.83     67.41 o 
 -12   7   3       30.01       51.49    106.13 o 
 -11   7   3       80.24       21.22     32.92 o 
 -10   7   3      197.71      149.31     37.64 o 
  -9   7   3        8.77      -11.49     26.80 o 
  -8   7   3      567.81      515.07     66.94 o 
  -7   7   3      121.25       59.15     26.60 o 
  -6   7   3      263.26      288.09     51.66 o 
  -5   7   3      722.77      595.98     51.02 o 
  -4   7   3     1146.46     1025.61     61.07 o 
  -3   7   3        0.45       -1.04     23.44 o 
  -2   7   3      697.01      874.73     56.06 o 
  -1   7   3     2395.66     2329.18     88.51 o 
   0   7   3        5.81        8.27     20.09 o 
   1   7   3      634.75      659.64     39.76 o 
   2   7   3      222.69      158.31     26.47 o 
   3   7   3      439.00      404.71     52.01 o 
   4   7   3     1789.05     1691.80     77.11 o 
   5   7   3      535.50      403.40     38.26 o 
   6   7   3     1072.58     1217.16    153.38 o 
   7   7   3      162.07      163.63     57.03 o 
   8   7   3       20.93        0.37     35.66 o 
   9   7   3     1109.53     1289.89     85.44 o 
  10   7   3      157.20      169.10     49.52 o 
  11   7   3       40.61        7.87     41.17 o 
  12   7   3        0.96       -3.49     43.55 o 
  13   7   3      427.48      509.96     89.41 o 
  14   7   3       77.44       17.54     80.56 o 
 -15   8   3       87.72      137.00     73.03 o 
 -14   8   3       86.43      164.96     72.76 o 
 -13   8   3      137.91       75.59     61.97 o 
 -12   8   3      227.67      213.83     72.54 o 
 -11   8   3      273.57      222.33     66.20 o 
 -10   8   3       16.22       18.29     44.47 o 
  -9   8   3       78.04       83.42     43.80 o 
  -8   8   3        5.10       35.62     30.33 o 
  -7   8   3        8.45        3.09     51.85 o 
  -6   8   3      720.12      613.01     56.41 o 
  -5   8   3      670.67      687.94     67.31 o 
  -4   8   3        3.55       26.10     29.23 o 
  -3   8   3      298.19      247.98     40.28 o 
  -2   8   3      342.82      372.57     44.56 o 
  -1   8   3      534.55      486.30     47.91 o 
   0   8   3       27.73        1.84     25.20 o 
   1   8   3      553.80      598.53     49.93 o 
   2   8   3       13.45        1.72     21.98 o 
   3   8   3     4021.45     3707.17    128.78 o 
   4   8   3      428.32      458.73     53.72 o 
   5   8   3     1565.04     1645.77     88.50 o 
   6   8   3      854.48      677.85     64.16 o 
   7   8   3       79.94      -19.03     71.31 o 
   8   8   3        0.26       19.64     39.41 o 
   9   8   3       95.63      145.58     47.06 o 
  10   8   3       43.87      -51.53     39.93 o 
  11   8   3       16.12       32.86     45.67 o 
  12   8   3        0.15      -65.38     54.64 o 
  13   8   3      140.36      154.55     76.87 o 
 -14   9   3       40.83       51.83     67.52 o 
 -13   9   3       86.03       61.41     76.06 o 
 -12   9   3      208.82      115.88     67.82 o 
 -11   9   3      158.27      206.03     68.30 o 
 -10   9   3      317.50      312.51    123.69 o 
  -9   9   3      192.91      208.14     61.30 o 
  -8   9   3      578.80      659.08     96.65 o 
  -7   9   3      965.85      976.43     94.95 o 
  -6   9   3      494.65      469.15     55.39 o 
  -5   9   3      421.97      458.99     54.70 o 
  -4   9   3      460.57      380.44     84.59 o 
  -3   9   3      200.58      177.08     40.52 o 
  -2   9   3        1.18       34.30     33.47 o 
  -1   9   3      727.31      694.95     80.60 o 
   0   9   3      208.47      222.24     56.03 o 
   1   9   3      615.62      503.17    134.97 o 
   2   9   3     1693.87     1672.26    147.68 o 
   3   9   3      662.39      767.94     98.52 o 
   4   9   3     2223.25     2228.23    259.33 o 
   5   9   3      146.34      154.92     50.72 o 
   6   9   3      448.24      607.52     95.14 o 
   7   9   3      493.11      404.18     60.75 o 
   8   9   3      271.67      328.46     60.51 o 
   9   9   3       42.65      127.41     49.72 o 
  10   9   3      363.34      384.90     64.95 o 
  11   9   3      110.77      116.46     55.67 o 
  12   9   3        3.15       19.75     53.86 o 
 -12  10   3       45.98       -0.87     67.23 o 
 -11  10   3        0.30      -22.93     95.16 o 
 -10  10   3      396.49      323.48     78.04 o 
  -9  10   3       51.78      108.63     61.44 o 
  -8  10   3      289.64      238.47     67.47 o 
  -7  10   3      390.68      422.50     60.04 o 
  -6  10   3      236.91      224.93     49.32 o 
  -5  10   3      161.93       84.05     41.87 o 
  -4  10   3       83.53       95.14     38.62 o 
  -3  10   3      225.13      284.02     65.37 o 
  -2  10   3      144.37      196.96     58.91 o 
  -1  10   3        1.27       13.74     70.29 o 
   0  10   3      700.41      712.87     85.89 o 
   1  10   3     1165.35     1194.02    218.23 o 
   2  10   3      212.67      215.68    121.96 o 
   3  10   3      738.78      806.15     97.35 o 
   4  10   3        0.71        7.21    102.15 o 
   5  10   3      410.87      351.29     81.52 o 
   6  10   3        3.56        5.57     59.68 o 
   7  10   3      432.27      644.10    136.71 o 
   8  10   3       28.42      110.20     73.05 o 
   9  10   3       39.36       36.69     51.06 o 
  10  10   3        0.94       -8.94     56.06 o 
  -9  11   3      240.02      170.04     70.91 o 
  -8  11   3        0.83       -3.12     55.79 o 
  -7  11   3       10.67       28.14     55.27 o 
  -6  11   3        4.42       38.04     60.25 o 
  -5  11   3       30.91        4.67     56.06 o 
  -4  11   3      194.71      231.42     65.48 o 
  -3  11   3       11.19       28.53     53.49 o 
  -2  11   3       45.75      105.85     75.04 o 
  -1  11   3       33.69        9.76     65.96 o 
   0  11   3      155.05      176.32     66.92 o 
   1  11   3        6.50       39.02     55.85 o 
   2  11   3      763.93      725.59    221.35 o 
   3  11   3      478.26      449.35    108.12 o 
   4  11   3       28.15       63.31     60.11 o 
   5  11   3       43.17      -38.71     63.19 o 
   6  11   3      116.54       16.49     64.64 o 
   7  11   3       14.13      -32.33     82.75 o 
  -6  12   3       24.08       28.38     81.58 o 
  -5  12   3      127.72      103.97     68.36 o 
  -4  12   3       59.80       30.60     58.04 o 
  -3  12   3        0.29       10.66     54.07 o 
  -2  12   3      193.56      165.03     68.87 o 
  -1  12   3       50.56       22.40     56.97 o 
   0  12   3       38.23        3.51     53.70 o 
   1  12   3       41.14      117.84     65.32 o 
   2  12   3      116.21      190.19     76.62 o 
   3  12   3        8.90       69.66     64.57 o 
   4  12   3       29.67      139.42     73.62 o 
 -19   0   4       24.35        6.84     69.73 o 
 -18   0   4     1778.80     1704.86    126.99 o 
 -17   0   4      495.31      339.69     73.54 o 
 -16   0   4     2061.14     2338.84    137.13 o 
 -15   0   4     2151.35     2045.12    125.60 o 
 -14   0   4      464.64      387.02     49.54 o 
 -13   0   4      836.72     1024.79     65.24 o 
 -12   0   4     2617.93     3112.69    110.44 o 
 -11   0   4     3241.91     3457.99    113.36 o 
 -10   0   4     7241.70     7547.25    195.04 o 
  -9   0   4    12976.83    12355.43    291.34 o 
  -8   0   4     4745.62     4829.39    130.03 o 
  -7   0   4    13172.76    12454.99    285.21 o 
  -6   0   4     4844.38     4619.08    150.44 o 
  -5   0   4     5920.14     6443.91    192.02 o 
  -4   0   4    21812.33    21915.44    735.21 o 
  -3   0   4     9303.23     9303.87    356.48 o 
  -2   0   4    29924.73    30037.48    785.92 o 
  -1   0   4     1624.73     1629.79     60.25 o 
   0   0   4      326.48      315.28     36.86 o 
   1   0   4    21535.59    19259.67    695.70 o 
   2   0   4     4221.70     3913.62    172.24 o 
   3   0   4    25554.08    24993.60    904.69 o 
   4   0   4    18320.63    16387.25    612.28 o 
   5   0   4      955.39     1328.70     95.16 o 
   6   0   4     7658.52     6986.06    303.33 o 
   7   0   4    10540.00    10236.45    424.83 o 
   8   0   4      286.05      327.12     67.38 o 
   9   0   4    11695.85    10909.17    462.10 o 
  10   0   4     8220.05     8063.09    372.15 o 
  11   0   4        1.60      -14.80     46.25 o 
  12   0   4      935.19     1183.32    129.56 o 
  13   0   4       80.58       94.64     68.71 o 
  14   0   4      328.57       99.65     69.32 o 
  15   0   4      162.37      440.14    101.89 o 
  16   0   4        0.59      -57.38     61.46 o 
  17   0   4       20.67       54.93     77.70 o 
 -19   1   4      193.73      116.70     79.84 o 
 -18   1   4        4.29       24.46     87.75 o 
 -17   1   4     1266.57     1345.81     87.85 o 
 -16   1   4     1177.88      958.44     66.54 o 
 -15   1   4      100.50      125.95     33.85 o 
 -14   1   4     1592.54     1440.96     62.75 o 
 -13   1   4      695.09      679.58     44.57 o 
 -12   1   4      157.29      152.27     40.66 o 
 -11   1   4     4222.95     4340.67    118.94 o 
 -10   1   4     3268.60     3432.57    105.40 o 
  -9   1   4     2035.01     1989.26     58.63 o 
  -8   1   4    14550.89    14488.99    258.56 o 
  -7   1   4     1323.71     1184.80     60.32 o 
  -6   1   4     5154.91     5057.34    100.81 o 
  -5   1   4     5637.64     5580.11    106.42 o 
  -4   1   4    10177.67    10271.39    203.14 o 
  -3   1   4     3001.27     3361.59     76.13 o 
  -2   1   4      210.76      381.98     36.49 o 
   0   1   4     8710.37     8180.01    220.31 o 
   1   1   4     4308.43     4362.58    133.67 o 
   2   1   4    27475.52    25338.83    533.44 o 
   3   1   4     5647.31     5334.18    134.01 o 
   4   1   4     2465.10     2360.75     76.07 o 
   5   1   4    11795.52    11533.05    266.76 o 
   6   1   4     3295.13     3047.26     97.84 o 
   7   1   4     1544.43     1477.42    107.02 o 
   8   1   4    12911.13    13025.04    329.14 o 
   9   1   4     3692.89     3621.19    122.59 o 
  10   1   4      481.45      370.34     55.04 o 
  11   1   4     3007.67     3070.42    117.33 o 
  12   1   4       89.64        5.89     35.46 o 
  13   1   4      199.53      243.72     89.18 o 
  14   1   4        6.07      -35.22     42.68 o 
  15   1   4      232.41      143.90     67.49 o 
  16   1   4       27.95        6.95     50.60 o 
  17   1   4        8.52       -0.12     52.30 o 
 -19   2   4       75.58       64.42     76.68 o 
 -18   2   4       30.42       42.68     78.92 o 
 -17   2   4       77.00       57.24     59.98 o 
 -16   2   4        2.61       84.44     44.33 o 
 -15   2   4       47.60       14.54     39.33 o 
 -14   2   4       20.07       -5.68     28.75 o 
 -13   2   4       11.50       25.99     26.03 o 
 -12   2   4      303.30      353.76     34.71 o 
 -11   2   4      587.17      568.09     37.26 o 
 -10   2   4        0.30       21.46     19.77 o 
  -9   2   4     5707.10     5777.72    121.79 o 
  -8   2   4     3658.97     3659.21     88.44 o 
  -7   2   4     6533.47     6873.03    134.41 o 
  -6   2   4     9859.78    10222.62    196.28 o 
  -5   2   4      392.44      506.35     22.99 o 
  -4   2   4     1216.96     1422.03     41.71 o 
  -3   2   4     7404.87     7680.53    208.98 o 
  -2   2   4     8651.92     9113.20    177.96 o 
  -1   2   4      120.03      115.50     15.31 o 
   0   2   4    13529.54    12928.01    337.18 o 
   1   2   4     2320.43     2040.26     72.62 o 
   2   2   4     4026.36     4246.14    110.04 o 
   3   2   4      105.70      237.73     25.77 o 
   4   2   4      801.19      700.66     40.92 o 
   5   2   4      412.51      449.59     36.55 o 
   6   2   4     2433.72     2542.92     75.50 o 
   7   2   4     1593.03     1605.29     73.16 o 
   8   2   4      206.87      223.80     36.09 o 
   9   2   4      252.94      266.22     40.57 o 
  10   2   4     1730.63     1797.95     86.57 o 
  11   2   4       23.37       50.72     33.97 o 
  12   2   4       68.85       53.80     35.64 o 
  13   2   4       24.50       42.68     37.65 o 
  14   2   4      109.37       12.59     39.52 o 
  15   2   4       55.77       67.51     44.85 o 
  16   2   4        2.90       40.90     60.75 o 
  17   2   4       80.05      142.59     61.78 o 
 -19   3   4        0.91      -67.90     68.30 o 
 -18   3   4      170.89      250.34     93.62 o 
 -17   3   4        5.15       58.86     61.03 o 
 -16   3   4      812.63      814.13     76.19 o 
 -15   3   4       86.11       88.23     44.62 o 
 -14   3   4     1241.48     1061.93     74.99 o 
 -13   3   4      533.30      515.97     54.05 o 
 -12   3   4     1606.33     1592.72     80.68 o 
 -11   3   4     1028.68     1013.30     49.88 o 
 -10   3   4     2654.11     2631.99     79.01 o 
  -9   3   4     3994.03     3943.30    100.94 o 
  -8   3   4      287.34      318.67     26.24 o 
  -7   3   4     1279.27     1205.68     38.11 o 
  -6   3   4       29.29       -1.23     10.52 o 
  -5   3   4      547.60      525.91     32.93 o 
  -4   3   4     1173.60     1100.73     49.02 o 
  -3   3   4     1453.14     1503.96     53.11 o 
  -2   3   4     2509.39     2480.06    124.91 o 
  -1   3   4     2782.39     2840.07     67.06 o 
   0   3   4      306.38      448.76     23.90 o 
   1   3   4    14173.26    14240.86    271.92 o 
   2   3   4       14.29       -3.79     14.52 o 
   3   3   4     1416.12     1398.07     61.09 o 
   4   3   4      232.73      230.40     33.44 o 
   5   3   4     3315.59     3203.08    158.24 o 
   6   3   4     1574.30     1510.37    103.33 o 
   7   3   4     1146.43     1194.45     77.90 o 
   8   3   4     1841.94     1728.73     94.84 o 
   9   3   4       56.95       49.22     31.36 o 
  10   3   4       54.75       47.82     31.24 o 
  11   3   4      162.95      178.26     42.59 o 
  12   3   4      470.59      503.77     75.78 o 
  13   3   4        1.11       55.73     43.19 o 
  14   3   4       12.36        3.00     38.89 o 
  15   3   4      203.19      209.97     70.45 o 
  16   3   4      181.27      166.63     55.64 o 
 -18   4   4        1.29      -18.49     59.89 o 
 -17   4   4      107.42      177.33     73.66 o 
 -16   4   4      190.57      156.29    104.60 o 
 -15   4   4     1736.11     2078.24    178.06 o 
 -14   4   4     2542.47     2350.94    111.76 o 
 -13   4   4      413.78      432.78     64.56 o 
 -12   4   4      975.33      934.52     66.23 o 
 -11   4   4      332.15      323.11     44.22 o 
 -10   4   4      849.69      920.23     60.10 o 
  -9   4   4       29.97       31.60     25.26 o 
  -8   4   4      647.38      577.45     37.65 o 
  -7   4   4     1944.64     1851.11     61.83 o 
  -6   4   4     2541.55     2909.63     92.06 o 
  -5   4   4      268.58      227.93     28.34 o 
  -4   4   4      118.37      195.87     27.19 o 
  -3   4   4      725.90      704.61     39.95 o 
  -2   4   4     1367.37     1689.87     82.91 o 
  -1   4   4     1424.13     1589.24     54.68 o 
   0   4   4      968.92      919.55     49.34 o 
   1   4   4      562.77      634.86     32.33 o 
   2   4   4     3542.03     3309.17     85.03 o 
   3   4   4     5087.28     4989.41    133.21 o 
   4   4   4     3311.89     3054.96     96.62 o 
   5   4   4       37.31       53.97     23.19 o 
   6   4   4    12808.84    12513.85    296.83 o 
   7   4   4     4277.92     3953.29    124.38 o 
   8   4   4     1034.45      940.07     59.71 o 
   9   4   4     1263.40     1193.96     70.59 o 
  10   4   4      169.12      144.67     57.73 o 
  11   4   4       84.34       53.05     39.63 o 
  12   4   4        6.08       20.00     37.78 o 
  13   4   4        6.40       19.96     37.08 o 
  14   4   4      182.88      184.98     77.78 o 
  15   4   4        8.61       35.84     55.24 o 
  16   4   4      145.35      113.64     71.27 o 
 -18   5   4       24.57        6.52     62.49 o 
 -17   5   4       37.20      115.84     66.17 o 
 -16   5   4      296.98      310.13     76.98 o 
 -15   5   4      437.40      358.86     76.81 o 
 -14   5   4      722.33      725.64     68.94 o 
 -13   5   4     1026.42     1053.35     76.50 o 
 -12   5   4       82.13        0.45     33.61 o 
 -11   5   4      287.01      301.27     47.78 o 
 -10   5   4        9.69      -17.47     24.65 o 
  -9   5   4      441.52      502.82     41.55 o 
  -8   5   4     1769.18     1672.43     64.23 o 
  -7   5   4      378.14      332.03     38.51 o 
  -6   5   4      324.31      312.65     36.17 o 
  -5   5   4     1730.86     1706.00     86.41 o 
  -4   5   4     1158.32     1067.88     54.70 o 
  -3   5   4      171.44      161.37     28.80 o 
  -2   5   4       81.67       97.84     31.03 o 
  -1   5   4     2897.19     3065.15     78.06 o 
   0   5   4     4198.33     4224.86    101.14 o 
   1   5   4        4.71      -17.72     15.06 o 
   2   5   4       45.26        2.23     20.55 o 
   3   5   4      899.34      806.70     41.42 o 
   4   5   4      176.95      180.02     26.64 o 
   5   5   4     4686.09     4617.02    153.98 o 
   6   5   4      737.41      732.07     51.23 o 
   7   5   4      790.98      700.25     56.93 o 
   8   5   4     2656.03     2535.50     99.51 o 
   9   5   4      276.30      249.15     41.56 o 
  10   5   4       39.80       51.65     33.38 o 
  11   5   4        2.19      -24.19     61.46 o 
  12   5   4       28.84       37.21     54.42 o 
  13   5   4        1.01      -32.56     51.82 o 
  14   5   4        0.22       21.41     57.69 o 
  15   5   4       45.63       67.64     66.18 o 
 -17   6   4        2.98       -5.97     92.04 o 
 -16   6   4      123.44      212.09     76.30 o 
 -15   6   4       29.65       37.41     55.84 o 
 -14   6   4       29.73       95.18     57.16 o 
 -13   6   4       14.89       30.45     50.21 o 
 -12   6   4      101.20       94.99     39.17 o 
 -11   6   4      301.73      190.97     45.21 o 
 -10   6   4      318.90      367.72     51.26 o 
  -9   6   4      747.47      849.50     52.03 o 
  -8   6   4        3.85       15.55     28.84 o 
  -7   6   4      179.53      217.02     36.25 o 
  -6   6   4     2615.43     2779.33    100.64 o 
  -5   6   4     4230.73     4229.06    129.18 o 
  -4   6   4      959.38      862.06     53.75 o 
  -3   6   4    11375.59    11450.13    336.89 o 
  -2   6   4      365.52      408.46     47.94 o 
  -1   6   4      135.77      173.12     22.62 o 
   0   6   4      643.84      678.57     41.77 o 
   1   6   4     1144.41     1183.88     49.31 o 
   2   6   4      301.11      207.71     29.97 o 
   3   6   4     1284.86     1265.55     53.85 o 
   4   6   4       27.59       26.08     20.31 o 
   5   6   4      125.56       35.47     35.99 o 
   6   6   4      278.19      319.02     36.45 o 
   7   6   4      526.54      475.29     43.00 o 
   8   6   4     1261.57     1297.47     74.29 o 
   9   6   4      210.86      176.14     39.66 o 
  10   6   4     1216.15     1471.33    111.20 o 
  11   6   4      284.48      295.56     70.24 o 
  12   6   4       18.27       15.41     55.00 o 
  13   6   4       75.91        8.82     58.91 o 
  14   6   4       15.15      123.92     72.65 o 
 -16   7   4       37.55      115.24     69.71 o 
 -15   7   4      163.28      115.30     68.72 o 
 -14   7   4       39.55       22.28     59.98 o 
 -13   7   4       17.50       50.49     55.65 o 
 -12   7   4       50.49       -1.92     54.80 o 
 -11   7   4      132.00       53.52     40.55 o 
 -10   7   4      437.30      489.78     59.53 o 
  -9   7   4      682.39      568.16     58.80 o 
  -8   7   4      173.95      240.84     43.29 o 
  -7   7   4     2776.33     2898.04    109.34 o 
  -6   7   4     1321.19     1153.41     98.86 o 
  -5   7   4     2023.45     2119.04    109.65 o 
  -4   7   4     5246.23     4822.79    199.49 o 
  -3   7   4      624.83      678.08     51.83 o 
  -2   7   4     4881.36     4732.32    142.11 o 
  -1   7   4     3864.90     3904.26    122.78 o 
   0   7   4       72.06       43.31     32.18 o 
   1   7   4     4129.09     3954.61    161.37 o 
   2   7   4     1100.41     1241.77     54.89 o 
   3   7   4     1052.90      993.39     51.05 o 
   4   7   4     2693.46     2779.33     88.40 o 
   5   7   4      190.79      183.57     32.57 o 
   6   7   4      751.95      672.49     60.32 o 
   7   7   4       25.03       13.84     36.20 o 
   8   7   4      172.35      105.10     41.29 o 
   9   7   4      267.43      354.03     57.99 o 
  10   7   4      116.32       79.99     44.61 o 
  11   7   4        8.34        0.95     40.44 o 
  12   7   4      318.11      248.92    103.78 o 
  13   7   4       32.70        1.49     65.11 o 
  14   7   4       44.39        4.45     68.66 o 
 -15   8   4       67.11        0.48     63.78 o 
 -14   8   4       32.74      -15.66     57.05 o 
 -13   8   4        0.29       -3.33     90.10 o 
 -12   8   4       28.75       72.87     58.73 o 
 -11   8   4       16.02       56.66     59.94 o 
 -10   8   4      613.28      687.42     68.92 o 
  -9   8   4      151.97      160.95     56.41 o 
  -8   8   4     2548.74     2618.81    138.58 o 
  -7   8   4      133.18       83.73     36.89 o 
  -6   8   4     1055.11     1150.43    143.55 o 
  -5   8   4      314.70      318.83     45.43 o 
  -4   8   4       63.60      106.68     34.65 o 
  -3   8   4      342.67      471.42     49.50 o 
  -2   8   4     1074.84     1186.59    101.31 o 
  -1   8   4     1145.88     1191.68     87.16 o 
   0   8   4     7729.72     7685.02    484.50 o 
   1   8   4      159.47      164.97     37.25 o 
   2   8   4      954.94      885.61     61.41 o 
   3   8   4     1504.11     1538.52     66.96 o 
   4   8   4       55.30      -10.29     31.93 o 
   5   8   4      219.25      181.26     43.18 o 
   6   8   4       26.69       52.76     35.81 o 
   7   8   4      103.29       45.00     41.09 o 
   8   8   4       19.64       -5.27     40.62 o 
   9   8   4      413.70      408.68     79.68 o 
  10   8   4      220.68      148.08     89.37 o 
  11   8   4       15.02       97.95     49.16 o 
  12   8   4       32.73       27.13     47.45 o 
 -14   9   4       23.89       76.87     70.91 o 
 -13   9   4        0.69      -11.60     59.58 o 
 -12   9   4        8.91      -77.00     51.33 o 
 -11   9   4       37.85       -0.79     52.79 o 
 -10   9   4       64.11      136.82     61.82 o 
  -9   9   4       38.74       43.07     55.73 o 
  -8   9   4        7.07       10.63     47.43 o 
  -7   9   4      149.35      324.80     63.13 o 
  -6   9   4        6.36      -17.10     34.10 o 
  -5   9   4       69.33       43.07     35.60 o 
  -4   9   4      129.14       98.26     39.21 o 
  -3   9   4        2.30      -17.70     30.01 o 
  -2   9   4       97.14      220.85     42.70 o 
  -1   9   4      442.89      452.64     65.54 o 
   0   9   4       66.19       38.74     38.85 o 
   1   9   4      254.30      312.48     97.96 o 
   2   9   4      418.50      520.83     79.55 o 
   3   9   4        0.30      -17.70     48.86 o 
   4   9   4      144.31       95.80     84.28 o 
   5   9   4       15.42      150.22     63.71 o 
   6   9   4      170.37      197.85     54.22 o 
   7   9   4       84.62       71.48     49.55 o 
   8   9   4        1.91       12.31     49.30 o 
   9   9   4      107.31       26.44     44.17 o 
  10   9   4       30.10      -10.84     44.49 o 
  11   9   4        0.67      -36.06     48.15 o 
 -12  10   4       90.10       16.90     65.19 o 
 -11  10   4       16.82       74.11     81.88 o 
 -10  10   4      238.97      269.59     75.10 o 
  -9  10   4       43.62       76.69     58.94 o 
  -8  10   4       17.63       75.26     55.98 o 
  -7  10   4        2.14      -44.42     46.60 o 
  -6  10   4      448.61      352.76     56.46 o 
  -5  10   4      219.66      162.14     45.79 o 
  -4  10   4      155.33      124.03     44.26 o 
  -3  10   4      407.76      401.07     54.43 o 
  -2  10   4      196.15      233.44     61.05 o 
  -1  10   4      119.31       71.31     54.21 o 
   0  10   4      201.58      120.25     57.54 o 
   1  10   4      260.01      366.82     72.33 o 
   2  10   4       19.30       34.93     54.12 o 
   3  10   4       27.14       96.76    111.90 o 
   4  10   4       96.21       91.77     64.97 o 
   5  10   4      127.38      182.46     82.14 o 
   6  10   4      197.12      193.96     76.26 o 
   7  10   4        2.70       16.58     63.30 o 
   8  10   4        1.63       -8.22     65.66 o 
   9  10   4      112.60      170.32     79.37 o 
  -9  11   4      161.92      185.19     92.04 o 
  -8  11   4      101.07      162.61     66.67 o 
  -7  11   4      202.47      167.45    100.67 o 
  -6  11   4      378.45      438.25     74.94 o 
  -5  11   4       83.30       10.10     80.76 o 
  -4  11   4      846.12      824.05    131.20 o 
  -3  11   4       74.01       15.36     52.29 o 
  -2  11   4      344.76      206.60     89.64 o 
  -1  11   4      358.28      312.84    146.77 o 
   0  11   4       33.45      129.33     60.88 o 
   1  11   4       98.75      214.79     67.55 o 
   2  11   4       49.79        1.98     63.40 o 
   3  11   4      261.48      311.60    127.06 o 
   4  11   4       56.24      131.46     73.03 o 
   5  11   4        0.66       54.38     70.85 o 
   6  11   4      131.17      -16.54    119.45 o 
   7  11   4      135.47      177.38     89.49 o 
  -5  12   4      427.94      449.13    119.15 o 
  -4  12   4        0.10      -30.44     55.78 o 
  -3  12   4      360.59      338.16    101.89 o 
  -2  12   4       11.53       23.56     57.12 o 
  -1  12   4      159.47      183.75     67.57 o 
   0  12   4        0.77      -17.55     58.50 o 
   1  12   4       19.63      -29.38     82.44 o 
   2  12   4        2.05       86.01     63.71 o 
   3  12   4       31.04      -66.01     62.63 o 
 -20   1   5        2.82      -55.03     62.99 o 
 -19   1   5      270.80      244.11    128.85 o 
 -18   1   5        3.17        9.33     48.05 o 
 -17   1   5     1293.57     1247.11     92.94 o 
 -16   1   5      306.26      224.87     43.43 o 
 -15   1   5      172.11      214.80     40.99 o 
 -14   1   5      519.00      515.60     42.04 o 
 -13   1   5     1062.41     1074.83     60.02 o 
 -12   1   5      124.55      105.74     33.10 o 
 -11   1   5     2526.51     2489.56     72.41 o 
 -10   1   5        2.13        6.03     17.76 o 
  -9   1   5     1807.10     1775.34     54.50 o 
  -8   1   5      265.24      317.12     24.20 o 
  -7   1   5      385.01      350.62     22.78 o 
  -6   1   5      713.38      809.71     32.28 o 
  -5   1   5     7976.70     8340.67    151.70 o 
  -4   1   5     7636.69     8242.61    149.04 o 
  -3   1   5     1145.83     1318.06     35.44 o 
  -2   1   5       66.32       65.58     11.79 o 
  -1   1   5     6042.16     5988.37    122.00 o 
   0   1   5    12748.91    12109.93    320.53 o 
   1   1   5      121.48      164.63     26.39 o 
   2   1   5    13429.74    13370.44    296.60 o 
   3   1   5     3940.94     3779.33    143.41 o 
   4   1   5     4222.57     4437.87    122.38 o 
   5   1   5     1467.99     1329.63     61.87 o 
   6   1   5     1322.74     1291.25    100.45 o 
   7   1   5     1168.78     1171.06     63.09 o 
   8   1   5     4832.63     4809.05    145.72 o 
   9   1   5       88.17      112.37     35.22 o 
  10   1   5     1055.30     1053.50     69.11 o 
  11   1   5      277.22      296.30     54.50 o 
  12   1   5       61.62       67.11     41.94 o 
  13   1   5        9.81      -21.58     38.77 o 
  14   1   5       76.45      109.38     67.03 o 
  15   1   5       68.46       -6.99     46.35 o 
  16   1   5        9.27      -13.39     52.01 o 
 -19   2   5       28.21      -81.58     59.83 o 
 -18   2   5      430.27      381.96     79.66 o 
 -17   2   5       58.61      -14.53     70.91 o 
 -16   2   5     2891.35     3242.33    166.72 o 
 -15   2   5     3179.39     3208.90    114.88 o 
 -14   2   5        2.01       13.60     27.12 o 
 -13   2   5     1718.88     1748.27     65.72 o 
 -12   2   5     1781.97     1890.70     65.30 o 
 -11   2   5        8.19       -4.13     20.39 o 
 -10   2   5      248.45      280.75     36.84 o 
  -9   2   5      166.05      116.04     21.34 o 
  -8   2   5     1818.87     1855.13     70.08 o 
  -7   2   5     4180.08     4425.94    142.21 o 
  -6   2   5     1941.92     2098.85     53.47 o 
  -5   2   5      862.60      903.15     31.09 o 
  -4   2   5      324.24      437.48     21.00 o 
  -3   2   5     5985.73     6121.22    127.04 o 
  -2   2   5    11837.29    12571.70    241.66 o 
  -1   2   5     9853.12    10773.76    210.24 o 
   1   2   5    51607.79    51315.86   1058.99 o 
   2   2   5     5444.84     5509.25    139.24 o 
   3   2   5    14059.17    14214.03    318.55 o 
   4   2   5     9309.18     8579.01    208.56 o 
   5   2   5      840.38      853.40     57.19 o 
   6   2   5    11318.71    10273.78    250.90 o 
   7   2   5     2225.81     2128.20     85.22 o 
   8   2   5     1829.08     1656.23     78.36 o 
   9   2   5     4165.39     4245.96    138.76 o 
  10   2   5      923.28     1019.76     69.90 o 
  11   2   5        9.74      -20.99     31.37 o 
  12   2   5      718.14      610.01     64.07 o 
  13   2   5       35.52       24.46     37.58 o 
  14   2   5        3.08      -25.87     38.80 o 
  15   2   5        4.12       67.09     50.87 o 
  16   2   5      206.85      219.44     66.18 o 
 -19   3   5        3.65      -26.24     75.96 o 
 -18   3   5        0.21       -7.86     74.43 o 
 -17   3   5      343.41      345.68     79.48 o 
 -16   3   5      812.64      790.64     74.41 o 
 -15   3   5      269.82      428.35     63.81 o 
 -14   3   5     5519.56     5717.89    180.21 o 
 -13   3   5     1252.02     1017.07     69.95 o 
 -12   3   5      757.07      746.98     58.22 o 
 -11   3   5      150.11      197.63     39.31 o 
 -10   3   5        9.68       -4.72     19.36 o 
  -9   3   5        5.32       16.36     17.62 o 
  -8   3   5     2999.43     2902.36     78.27 o 
  -7   3   5     3345.36     3540.09     71.44 o 
  -6   3   5      809.34      826.50     30.52 o 
  -5   3   5     1303.68     1340.79     41.90 o 
  -4   3   5     4021.48     4364.38    168.01 o 
  -3   3   5     4383.63     4534.36    127.63 o 
  -2   3   5     1509.22     1557.02     48.41 o 
  -1   3   5    11919.99    11851.22    228.28 o 
   0   3   5    10507.15    10706.15    241.31 o 
   1   3   5      604.72      720.68     42.18 o 
   2   3   5    27685.79    27306.14    580.76 o 
   3   3   5     7197.76     6644.42    167.25 o 
   4   3   5     2849.86     2871.13     93.21 o 
   5   3   5    19837.67    18892.04    422.30 o 
   6   3   5       49.04       31.23     28.23 o 
   7   3   5     7124.35     6753.24    184.90 o 
   8   3   5     1803.77     1846.11     83.10 o 
   9   3   5      484.69      482.87     51.25 o 
  10   3   5        2.25      -16.35     29.75 o 
  11   3   5     1381.21     1433.85     86.40 o 
  12   3   5      126.89      159.73     44.84 o 
  13   3   5       14.01        3.67     39.91 o 
  14   3   5        1.48       20.20     39.49 o 
  15   3   5      107.11       62.79     47.58 o 
  16   3   5        1.69       -2.11     46.54 o 
 -19   4   5       22.07       37.88     80.66 o 
 -18   4   5        1.44        2.55     70.65 o 
 -17   4   5        0.94      -78.93     52.62 o 
 -16   4   5        3.53       45.20     46.30 o 
 -15   4   5      574.02      655.00     70.81 o 
 -14   4   5      294.77      229.20     50.08 o 
 -13   4   5      776.02      912.43     67.60 o 
 -12   4   5      239.78      282.66     45.88 o 
 -11   4   5      158.08      124.58     37.13 o 
 -10   4   5      102.67       73.23     32.29 o 
  -9   4   5     2023.52     2019.86     68.72 o 
  -8   4   5      882.87      803.29     50.45 o 
  -7   4   5      638.93      597.43     35.63 o 
  -6   4   5    15644.66    15962.21    360.74 o 
  -5   4   5     3885.78     4350.82    120.34 o 
  -4   4   5     6178.98     6351.17    160.15 o 
  -3   4   5    12259.41    13046.25    249.77 o 
  -2   4   5     1910.10     1740.66     74.31 o 
  -1   4   5      499.90      585.84     77.51 o 
   0   4   5     8654.66     8531.54    175.01 o 
   1   4   5     5155.16     4954.67    114.04 o 
   2   4   5        3.68       16.89     16.48 o 
   3   4   5     1530.54     1242.31     56.90 o 
   4   4   5     1149.25     1011.20     54.12 o 
   5   4   5      808.70      881.36     68.86 o 
   6   4   5      780.72      711.98     51.16 o 
   7   4   5      250.57      229.03     38.14 o 
   8   4   5      193.50      217.19     39.13 o 
   9   4   5        3.73       62.66     33.24 o 
  10   4   5     1224.57     1426.52     99.94 o 
  11   4   5      457.67      576.14     61.50 o 
  12   4   5       41.60       13.89     44.71 o 
  13   4   5      679.22      783.86     92.08 o 
  14   4   5        0.15       -3.98     43.44 o 
  15   4   5        0.22      -33.67     55.21 o 
 -18   5   5        2.08       -1.63     76.68 o 
 -17   5   5        0.52       65.09     60.76 o 
 -16   5   5        8.59      137.59     65.46 o 
 -15   5   5        0.30       31.59     44.95 o 
 -14   5   5       78.61      136.18     45.74 o 
 -13   5   5      237.09      280.26     84.73 o 
 -12   5   5      281.13      279.17     49.09 o 
 -11   5   5      113.23      134.91     41.09 o 
 -10   5   5     2062.17     2120.72    140.36 o 
  -9   5   5     1192.14     1179.01     69.45 o 
  -8   5   5      243.53      271.15     39.27 o 
  -7   5   5    11447.83    11496.06    277.91 o 
  -6   5   5     2086.36     2103.97     79.80 o 
  -5   5   5    13626.47    13783.12    320.31 o 
  -4   5   5     8701.93     9347.47    228.38 o 
  -3   5   5     4489.51     4447.69    125.58 o 
  -2   5   5     5112.18     5162.19    155.57 o 
  -1   5   5        2.09        5.84     13.78 o 
   0   5   5       84.10       74.29     18.44 o 
   1   5   5     1353.61     1307.91     54.23 o 
   2   5   5     1637.92     1754.54     68.29 o 
   3   5   5      182.14      167.63     26.55 o 
   4   5   5      508.67      488.11     37.24 o 
   5   5   5      436.68      418.31     41.11 o 
   6   5   5       36.83       50.23     28.57 o 
   7   5   5      784.77      713.80     55.18 o 
   8   5   5       86.78       83.33     35.98 o 
   9   5   5      508.20      658.74    140.27 o 
  10   5   5      121.11      204.60     43.60 o 
  11   5   5       86.57      163.06     42.20 o 
  12   5   5      422.90      535.03     68.24 o 
  13   5   5       11.86       19.78     58.41 o 
  14   5   5      220.04      160.24     75.25 o 
  15   5   5       76.40       99.37     77.39 o 
 -17   6   5       56.89      140.04    104.09 o 
 -16   6   5      127.61      128.54     65.77 o 
 -15   6   5       66.57       47.96     62.74 o 
 -14   6   5       36.00      -35.64     42.60 o 
 -13   6   5      223.19      167.56     49.61 o 
 -12   6   5       42.99       34.12     42.40 o 
 -11   6   5      191.95      192.34     55.66 o 
 -10   6   5       20.21        0.06     50.28 o 
  -9   6   5     1491.19     1764.97     87.35 o 
  -8   6   5     4100.98     4007.93    163.84 o 
  -7   6   5       68.18      129.12     33.49 o 
  -6   6   5     5337.11     5665.13    161.46 o 
  -5   6   5     2068.44     2229.81    129.78 o 
  -4   6   5     2421.04     2555.10    157.48 o 
  -3   6   5      848.78      796.97     57.27 o 
  -2   6   5     2735.66     2629.13    113.28 o 
  -1   6   5     3760.26     3653.02    101.70 o 
   0   6   5       21.31       44.64     18.81 o 
   1   6   5      458.53      475.06     35.41 o 
   2   6   5      871.02      876.43     45.19 o 
   3   6   5      273.07      333.45     33.18 o 
   4   6   5       27.87       25.89     21.44 o 
   5   6   5       36.00       20.10     21.98 o 
   6   6   5      574.07      586.09     56.90 o 
   7   6   5        0.86      -13.81     28.65 o 
   8   6   5     2197.39     2104.59     95.24 o 
   9   6   5     1045.66     1135.98    117.36 o 
  10   6   5      172.42      208.92     62.70 o 
  11   6   5      294.84      296.74     69.13 o 
  12   6   5        8.75       90.10     59.50 o 
  13   6   5      259.72      220.33     95.41 o 
  14   6   5        1.56      -36.71     62.23 o 
 -16   7   5       44.69      138.74     71.63 o 
 -15   7   5       12.39       45.78     61.50 o 
 -14   7   5       58.31      208.95     67.72 o 
 -13   7   5      529.47      583.09     71.07 o 
 -12   7   5      211.47      190.34     50.58 o 
 -11   7   5      231.83      215.16     70.69 o 
 -10   7   5       72.95       49.66     49.56 o 
  -9   7   5      249.22      336.30     52.40 o 
  -8   7   5      392.39      502.20     69.47 o 
  -7   7   5     1524.67     1703.13     82.48 o 
  -6   7   5        0.90      -39.68     26.46 o 
  -5   7   5       82.02       -1.16     28.69 o 
  -4   7   5      691.44      620.51     51.09 o 
  -3   7   5     1112.12     1168.89     79.93 o 
  -2   7   5       44.66       54.92     37.71 o 
  -1   7   5      380.45      284.96     39.50 o 
   0   7   5      546.53      523.33     50.15 o 
   1   7   5        4.73       23.40     22.72 o 
   2   7   5      335.96      250.89     36.54 o 
   3   7   5      411.20      443.54     39.11 o 
   4   7   5      131.17      212.42     32.31 o 
   5   7   5        0.82       -6.02     24.06 o 
   6   7   5       97.92       77.39     30.23 o 
   7   7   5      934.31      961.03    106.58 o 
   8   7   5      652.82      795.74     82.52 o 
   9   7   5      111.09       54.44     49.83 o 
  10   7   5      525.14      433.08     65.07 o 
  11   7   5        5.62        3.51     54.52 o 
  12   7   5       74.87      142.49     64.55 o 
  13   7   5      247.88      202.03     96.28 o 
 -15   8   5       46.69       40.02     92.55 o 
 -14   8   5      203.99      268.83     82.85 o 
 -13   8   5      704.45      962.44    107.82 o 
 -12   8   5      218.46      185.16     57.00 o 
 -11   8   5     1210.98     1155.37     85.90 o 
 -10   8   5       15.29      -16.19     39.01 o 
  -9   8   5      524.76      543.11     91.99 o 
  -8   8   5       10.89      -20.97     42.41 o 
  -7   8   5      164.62      139.94     52.03 o 
  -6   8   5       47.81       -5.48     31.37 o 
  -5   8   5      411.58      437.04     55.36 o 
  -4   8   5       92.85       23.74     30.38 o 
  -3   8   5     4365.24     4251.22    144.88 o 
  -2   8   5     1462.75     1577.12     92.09 o 
  -1   8   5     1107.69     1007.07     66.39 o 
   0   8   5     1102.09      986.25     64.92 o 
   1   8   5      572.55      663.06     55.75 o 
   2   8   5     1317.95     1235.75     72.82 o 
   3   8   5      923.87      994.11     86.47 o 
   4   8   5      416.66      433.57     43.86 o 
   5   8   5      547.08      479.16     57.23 o 
   6   8   5      227.60      241.98     49.73 o 
   7   8   5      484.60      397.59     59.54 o 
   8   8   5       81.99       49.99     43.46 o 
   9   8   5      435.28      425.44     63.59 o 
  10   8   5      433.40      379.75     64.06 o 
  11   8   5       65.49       50.06     49.04 o 
  12   8   5       74.77      152.32     59.02 o 
 -14   9   5       56.96      130.69     72.94 o 
 -13   9   5      133.93      204.32     74.61 o 
 -12   9   5      361.49      418.00     83.30 o 
 -11   9   5        5.56      -35.37     42.91 o 
 -10   9   5      747.66      724.65     73.52 o 
  -9   9   5      123.75       83.02     89.64 o 
  -8   9   5      785.53      700.16     84.95 o 
  -7   9   5      138.39      145.66     53.82 o 
  -6   9   5       71.13       44.13     44.96 o 
  -5   9   5      125.46       44.96     57.09 o 
  -4   9   5     1035.14      901.88     67.69 o 
  -3   9   5      237.47      173.05     41.02 o 
  -2   9   5     1503.29     1493.36     82.52 o 
  -1   9   5     1478.63     1470.11     81.43 o 
   0   9   5      807.22      770.14     71.49 o 
   1   9   5      544.13      553.41    119.44 o 
   2   9   5     1310.57     1276.66    107.30 o 
   3   9   5       13.87      -28.78     48.74 o 
   4   9   5      621.79      801.38     96.65 o 
   5   9   5      138.55      174.68     69.59 o 
   6   9   5      184.07      177.27     88.16 o 
   7   9   5       29.89        9.44     43.20 o 
   8   9   5      135.82      125.01     77.09 o 
   9   9   5       86.31       37.37     49.55 o 
  10   9   5        0.61       69.60     51.48 o 
 -12  10   5       81.45       20.04     65.04 o 
 -11  10   5      123.34      270.15     73.98 o 
 -10  10   5       10.94       -9.58     81.73 o 
  -9  10   5      547.74      481.26     98.68 o 
  -8  10   5      132.05      199.72     67.54 o 
  -7  10   5       71.48      213.84    112.92 o 
  -6  10   5      120.93      129.86     60.80 o 
  -5  10   5        9.53       11.37     42.26 o 
  -4  10   5       26.21        1.69     39.30 o 
  -3  10   5      100.99       89.22     40.93 o 
  -2  10   5       48.17       54.52     36.63 o 
  -1  10   5      592.76      538.88     80.41 o 
   0  10   5      175.90      152.77     56.11 o 
   1  10   5      579.37      524.37     89.54 o 
   2  10   5      211.36      223.08     71.79 o 
   3  10   5       30.25       57.45     55.10 o 
   4  10   5        1.11      -59.38     53.62 o 
   5  10   5      231.84      134.85     98.32 o 
   6  10   5        0.66       62.78     66.94 o 
   7  10   5       35.43       79.38     72.13 o 
   8  10   5        6.38      -13.44     64.26 o 
  -9  11   5       32.68       72.79     65.00 o 
  -8  11   5       28.52       57.35     60.67 o 
  -7  11   5       22.12      -65.22     59.27 o 
  -6  11   5        0.36       51.07     56.36 o 
  -5  11   5        9.18      -37.67     73.92 o 
  -4  11   5        0.85       25.73     76.78 o 
  -3  11   5       13.18        7.78     54.04 o 
  -2  11   5        7.56       -7.05     53.55 o 
  -1  11   5       16.02       40.39     84.28 o 
   0  11   5      137.96      139.45     65.35 o 
   1  11   5      316.99      235.75     71.50 o 
   2  11   5       33.00       66.80     62.52 o 
   3  11   5       53.66      -36.51     54.66 o 
   4  11   5        5.28       79.69     73.26 o 
   5  11   5        4.84       33.71     68.44 o 
   6  11   5       70.51        7.17     73.19 o 
  -5  12   5       15.09       -6.74     86.48 o 
  -4  12   5      116.73      227.68    103.73 o 
  -3  12   5       62.99      139.16     91.68 o 
  -2  12   5       70.74        8.15     57.52 o 
  -1  12   5       34.82       69.16     61.02 o 
   0  12   5        6.38       81.92     66.31 o 
   1  12   5       25.27        4.30    112.51 o 
 -20   0   6       55.66       -8.37    128.75 o 
 -19   0   6      297.15      312.62    134.36 o 
 -18   0   6       36.48      -13.29     49.03 o 
 -17   0   6      491.00      558.99     91.89 o 
 -16   0   6      887.85     1012.99    140.74 o 
 -15   0   6      348.58      407.51     67.88 o 
 -14   0   6       99.78       74.98     46.64 o 
 -13   0   6     1335.17     1390.78     95.06 o 
 -12   0   6     7517.32     6936.20    290.67 o 
 -11   0   6       94.22       84.59     35.89 o 
 -10   0   6     1536.92     1477.12     63.13 o 
  -9   0   6     1376.71     1590.83     61.59 o 
  -8   0   6    12383.57    13405.39    307.57 o 
  -7   0   6     9010.81     9473.59    347.03 o 
  -6   0   6     3622.07     4074.72    139.15 o 
  -5   0   6    18425.36    18777.34    513.19 o 
  -4   0   6     1167.50     1140.41     59.06 o 
  -3   0   6    41759.02    42946.41   1126.20 o 
  -2   0   6    64555.11    67543.95   1756.21 o 
  -1   0   6     1581.75     1454.45     61.72 o 
   0   0   6    12321.87    11724.94    446.37 o 
   1   0   6    35517.02    31225.56   1121.85 o 
   2   0   6      273.00      215.94     43.09 o 
   3   0   6    13345.63    12796.25    497.52 o 
   4   0   6    13441.44    12050.02    478.33 o 
   5   0   6      604.12      464.24     66.06 o 
   6   0   6     7851.76     7144.82    320.38 o 
   7   0   6     1329.26     1265.40    112.51 o 
   8   0   6     4898.37     4839.24    250.55 o 
   9   0   6     3173.84     3177.60    197.66 o 
  10   0   6      211.39      155.80     65.85 o 
  11   0   6       12.92       99.75     66.36 o 
  12   0   6      164.87      203.07     76.06 o 
  13   0   6      364.45      479.35    102.10 o 
  14   0   6      620.07      939.81    135.28 o 
  15   0   6       20.65      -51.76     66.26 o 
  16   0   6        2.27      -32.37     71.77 o 
 -20   1   6       99.09       11.20     62.20 o 
 -19   1   6        9.84      -25.63     57.20 o 
 -18   1   6      140.07      111.01     71.72 o 
 -17   1   6       48.22       81.19     68.57 o 
 -16   1   6       72.00       12.17     30.92 o 
 -15   1   6      219.63      243.24     53.42 o 
 -14   1   6     1447.15     1564.54    191.20 o 
 -13   1   6     1831.99     1486.93     67.65 o 
 -12   1   6       39.47       36.42     22.95 o 
 -11   1   6     2713.06     2595.17     74.04 o 
 -10   1   6     1179.67     1207.96     45.93 o 
  -9   1   6       81.41      101.54     19.72 o 
  -8   1   6     1176.28     1377.48     45.29 o 
  -7   1   6     5088.58     5260.89    106.99 o 
  -6   1   6      353.57      368.08     21.15 o 
  -5   1   6     1223.50     1143.76     35.42 o 
  -4   1   6    27317.28    28617.11    480.21 o 
  -3   1   6    11165.07    11454.38    201.53 o 
  -2   1   6    13807.17    13898.03    384.32 o 
  -1   1   6    45899.18    46204.29    972.10 o 
   0   1   6     4906.71     4621.95    133.12 o 
   1   1   6     4689.17     4556.31    145.56 o 
   2   1   6    14452.30    12811.86    355.96 o 
   3   1   6     3914.02     3374.15     99.99 o 
   4   1   6     1301.12     1355.79     59.61 o 
   5   1   6     9765.91     9210.52    227.38 o 
   6   1   6      634.76      567.10     46.24 o 
   7   1   6     2899.66     2873.02    105.88 o 
   8   1   6     2654.13     2999.85    109.22 o 
   9   1   6      387.19      355.91     45.07 o 
  10   1   6      361.35      304.61     54.68 o 
  11   1   6       20.76       41.03     40.57 o 
  12   1   6      563.58      906.76    111.59 o 
  13   1   6      350.88      451.22     73.70 o 
  14   1   6        0.16      101.23     76.57 o 
  15   1   6      149.40      238.47     65.35 o 
  16   1   6       14.92       64.37     58.65 o 
 -19   2   6        0.04       47.66    100.52 o 
 -18   2   6        3.62      -11.22     77.08 o 
 -17   2   6       82.56       27.67     76.88 o 
 -16   2   6       24.86       19.44     45.10 o 
 -15   2   6     1037.19     1030.84     82.51 o 
 -14   2   6      112.72      127.95     43.29 o 
 -13   2   6     1135.14     1175.55     54.60 o 
 -12   2   6     1051.82     1031.75     48.77 o 
 -11   2   6      293.30      304.87     29.68 o 
 -10   2   6       41.30       28.01     21.67 o 
  -9   2   6     4119.14     4221.86     96.39 o 
  -8   2   6      133.94      132.99     19.21 o 
  -7   2   6      263.00      262.09     20.97 o 
  -6   2   6     1645.29     1459.37     43.54 o 
  -5   2   6     2151.55     2185.80     54.23 o 
  -4   2   6       49.50       26.52     11.22 o 
  -3   2   6    18294.69    18765.58    354.50 o 
  -2   2   6     7730.51     8018.97    144.98 o 
  -1   2   6     7561.48     7824.95    159.39 o 
   0   2   6    10889.22    10856.00    296.12 o 
   1   2   6      133.10      218.88     24.70 o 
   2   2   6      761.90      638.43     39.30 o 
   3   2   6     2033.26     2111.66     74.65 o 
   4   2   6     3037.97     2597.96     88.65 o 
   5   2   6       83.83       36.26     25.48 o 
   6   2   6     1253.60     1228.91     64.06 o 
   7   2   6      553.38      535.90     58.67 o 
   8   2   6       66.87       32.89     62.44 o 
   9   2   6       78.99       87.60     74.43 o 
  10   2   6      237.66      269.97     47.42 o 
  11   2   6      115.34      161.82     42.37 o 
  12   2   6        0.27       19.87     39.94 o 
  13   2   6      139.00      156.28     47.38 o 
  14   2   6      106.30       50.20     49.95 o 
  15   2   6       26.93       18.57     92.19 o 
 -19   3   6       36.05       45.33     77.49 o 
 -18   3   6       53.71      -30.36     53.45 o 
 -17   3   6       33.21      -22.48     54.52 o 
 -16   3   6       81.35       27.26     52.04 o 
 -15   3   6      679.40      676.37     86.43 o 
 -14   3   6      192.37      172.95     44.84 o 
 -13   3   6      335.62      325.75     52.39 o 
 -12   3   6      286.79      330.77     41.84 o 
 -11   3   6     1517.41     1360.94     64.65 o 
 -10   3   6      599.72      540.71     45.04 o 
  -9   3   6       80.84      101.04     20.21 o 
  -8   3   6     5866.34     5724.48    127.87 o 
  -7   3   6       14.11      -10.10     11.90 o 
  -6   3   6      319.12      445.59     23.85 o 
  -5   3   6     4437.54     4530.64    117.82 o 
  -4   3   6       32.26       19.39     12.74 o 
  -3   3   6     1216.68     1243.42     37.29 o 
  -2   3   6      427.42      394.74     33.30 o 
  -1   3   6     3241.66     3549.38     84.19 o 
   0   3   6     2777.71     3016.86     90.85 o 
   1   3   6     1676.00     1715.76     63.03 o 
   2   3   6     4362.60     4230.06    118.00 o 
   3   3   6     1182.95     1179.08     69.41 o 
   4   3   6     2385.26     2521.65    105.03 o 
   5   3   6      677.15      753.11     50.56 o 
   6   3   6     2985.52     2756.42     99.16 o 
   7   3   6        4.96      -22.26     25.19 o 
   8   3   6       64.66       60.12     29.94 o 
   9   3   6       99.48       61.53     37.40 o 
  10   3   6       12.61      -14.66     30.91 o 
  11   3   6       25.22       27.00     36.43 o 
  12   3   6       51.90       82.39     42.86 o 
  13   3   6        3.24      -43.14     51.08 o 
  14   3   6      362.92      365.34     62.15 o 
  15   3   6        0.37       -6.58     45.54 o 
 -19   4   6       16.29       34.30     77.29 o 
 -18   4   6       37.98       29.91     68.20 o 
 -17   4   6       19.11      -57.78     49.63 o 
 -16   4   6     1542.76     1516.66    120.69 o 
 -15   4   6      169.56       91.50     50.97 o 
 -14   4   6     1546.35     1580.59     90.83 o 
 -13   4   6      685.49      716.75     64.75 o 
 -12   4   6       13.28      -40.01     30.55 o 
 -11   4   6      381.62      330.27     46.77 o 
 -10   4   6     1638.42     1607.87     80.15 o 
  -9   4   6      179.45      229.18     59.70 o 
  -8   4   6        0.31      -17.75     23.11 o 
  -7   4   6      185.91      184.40     42.48 o 
  -6   4   6     1068.74     1108.35     58.36 o 
  -5   4   6      677.29      688.06     45.74 o 
  -4   4   6     3180.45     3180.65    112.51 o 
  -3   4   6     2420.36     2717.82     90.64 o 
  -2   4   6     9367.06     9404.49    189.22 o 
  -1   4   6      631.07      687.98     36.74 o 
   0   4   6    11654.44    11880.58    236.28 o 
   1   4   6     8599.87     8178.03    173.65 o 
   2   4   6      819.09      824.59     47.41 o 
   3   4   6     5187.34     4946.95    138.00 o 
   4   4   6       28.06       54.26     23.98 o 
   5   4   6     3127.08     3004.91    104.15 o 
   6   4   6      127.86       64.24     28.89 o 
   7   4   6     1085.56     1029.70     64.86 o 
   8   4   6      276.42      344.95     84.10 o 
   9   4   6       36.18       29.58     33.94 o 
  10   4   6       12.47       15.86     32.27 o 
  11   4   6      172.92      138.18     44.08 o 
  12   4   6       92.44       77.89     69.31 o 
  13   4   6       55.88       61.25     44.64 o 
  14   4   6       24.26       88.17     50.12 o 
  15   4   6      312.85      391.84     68.82 o 
 -18   5   6        0.28       84.54     82.90 o 
 -17   5   6      243.32      108.84     79.74 o 
 -16   5   6       13.55        5.99     46.50 o 
 -15   5   6      961.76     1092.57     87.10 o 
 -14   5   6     1058.67     1012.11     80.87 o 
 -13   5   6       45.97       54.56     40.29 o 
 -12   5   6        0.11       30.54     35.95 o 
 -11   5   6       58.87       95.65     37.04 o 
 -10   5   6      995.47      898.62     65.34 o 
  -9   5   6      654.98      543.50     52.63 o 
  -8   5   6       79.73       92.40     30.64 o 
  -7   5   6      352.55      282.36     48.79 o 
  -6   5   6        3.71       21.27     22.91 o 
  -5   5   6      305.35      284.89     32.77 o 
  -4   5   6     1388.42     1308.47     85.22 o 
  -3   5   6     2977.22     3180.15     80.20 o 
  -2   5   6      776.03      731.45     35.86 o 
  -1   5   6    10625.84    10936.52    254.04 o 
   0   5   6     3707.32     3655.54     93.89 o 
   1   5   6      740.39      774.85     40.98 o 
   2   5   6     5462.19     5035.23    128.92 o 
   3   5   6      488.54      568.06     38.94 o 
   4   5   6      956.65      831.97     53.99 o 
   5   5   6      492.47      554.73     89.02 o 
   6   5   6      216.60      192.17     56.00 o 
   7   5   6      732.36      694.44     73.29 o 
   8   5   6      705.37      688.64     61.63 o 
   9   5   6        3.82       13.45     31.78 o 
  10   5   6      333.17      262.15     48.43 o 
  11   5   6      400.72      361.31     55.86 o 
  12   5   6        2.06       43.38     41.82 o 
  13   5   6        1.81      -25.28     57.03 o 
  14   5   6       15.42       75.98     66.89 o 
 -17   6   6       11.77       21.21     63.16 o 
 -16   6   6        9.52      -25.64     55.05 o 
 -15   6   6       31.26       73.07     56.41 o 
 -14   6   6      277.80      266.10     58.18 o 
 -13   6   6       24.91       28.85     43.02 o 
 -12   6   6     1519.90     1633.26    112.72 o 
 -11   6   6      453.32      579.20     62.03 o 
 -10   6   6        0.59      -35.16     30.55 o 
  -9   6   6      258.56      366.60     60.23 o 
  -8   6   6      684.09      778.35     74.34 o 
  -7   6   6      152.13      150.02     43.14 o 
  -6   6   6     2888.53     2916.62    102.42 o 
  -5   6   6      252.52      209.45     35.00 o 
  -4   6   6     3152.17     3171.32    133.45 o 
  -3   6   6     1721.77     1765.62     73.59 o 
  -2   6   6      961.52     1007.16     87.73 o 
  -1   6   6       46.68       47.62     19.71 o 
   0   6   6     2170.54     1966.29     88.45 o 
   1   6   6     3229.05     3069.80     87.83 o 
   2   6   6       66.45       76.06     24.30 o 
   3   6   6     1178.60     1265.28     63.18 o 
   4   6   6      376.69      370.34     36.69 o 
   5   6   6      143.36      211.34     36.37 o 
   6   6   6      113.78       78.09     30.44 o 
   7   6   6      863.30      898.15     64.88 o 
   8   6   6       10.46       14.91     44.88 o 
   9   6   6      442.81      393.32     54.98 o 
  10   6   6      374.60      355.60     53.19 o 
  11   6   6       13.42        5.30     50.71 o 
  12   6   6      136.66       76.59     64.80 o 
  13   6   6      145.66      286.11    141.41 o 
 -16   7   6       59.98      106.66    145.44 o 
 -15   7   6      163.54       28.63     61.85 o 
 -14   7   6       59.42       22.91     56.47 o 
 -13   7   6      921.62     1199.31    174.49 o 
 -12   7   6      222.57      162.95     79.10 o 
 -11   7   6     1024.17     1151.91     81.54 o 
 -10   7   6     1267.35     1392.74    218.90 o 
  -9   7   6       22.77       -5.93     34.94 o 
  -8   7   6     1637.85     1734.57    108.49 o 
  -7   7   6     1234.88     1350.22     94.35 o 
  -6   7   6       24.11       -5.14     38.85 o 
  -5   7   6     3535.43     3511.81    119.92 o 
  -4   7   6      359.66      332.42     49.26 o 
  -3   7   6     1665.87     1700.32     79.54 o 
  -2   7   6      749.39      809.51    105.05 o 
  -1   7   6      614.82      524.55     48.12 o 
   0   7   6       35.12       77.72     27.96 o 
   1   7   6      577.60      588.47     50.94 o 
   2   7   6        0.62      -11.50     20.43 o 
   3   7   6     1855.41     1787.41     71.45 o 
   4   7   6      647.29      625.68     47.34 o 
   5   7   6      276.39      283.96     41.10 o 
   6   7   6     1626.78     1778.31     77.74 o 
   7   7   6       81.74       86.75     33.47 o 
   8   7   6      287.98      362.17     56.75 o 
   9   7   6      444.33      515.81     64.62 o 
  10   7   6        8.51       41.33     44.43 o 
  11   7   6      169.37      111.20     90.15 o 
  12   7   6       78.86      188.01    102.15 o 
 -15   8   6       95.88      180.77     77.10 o 
 -14   8   6       79.83       16.05     61.93 o 
 -13   8   6        0.06       35.66     61.89 o 
 -12   8   6      126.90      140.73     54.50 o 
 -11   8   6      278.66      257.67    106.10 o 
 -10   8   6      268.71      264.92     53.17 o 
  -9   8   6     1921.84     2041.45    127.39 o 
  -8   8   6      187.31      174.54     56.56 o 
  -7   8   6     2093.34     2362.47    321.76 o 
  -6   8   6     1644.11     1740.65    109.14 o 
  -5   8   6      261.70      204.01     40.28 o 
  -4   8   6       56.32      111.52     37.08 o 
  -3   8   6      409.87      412.01     61.27 o 
  -2   8   6     1150.29      962.30     66.50 o 
  -1   8   6      515.16      594.30     84.87 o 
   0   8   6      676.40      616.11     55.84 o 
   1   8   6      576.31      484.10     51.70 o 
   2   8   6       72.46       71.04     34.64 o 
   3   8   6      519.47      507.53     95.08 o 
   4   8   6      232.15      298.19     39.47 o 
   5   8   6       48.77       26.56     37.01 o 
   6   8   6       10.00       30.04     40.62 o 
   7   8   6      200.94      194.69     50.47 o 
   8   8   6      787.79      983.65    127.21 o 
   9   8   6       29.88       49.20     45.51 o 
  10   8   6      243.99      259.47     60.01 o 
  11   8   6      124.96      174.79     57.00 o 
 -14   9   6        6.32      -38.60     58.76 o 
 -13   9   6        0.19       72.11     64.08 o 
 -12   9   6       10.91       -7.30     46.00 o 
 -11   9   6       19.76       13.71     81.92 o 
 -10   9   6        0.47       17.85     43.20 o 
  -9   9   6      147.11       89.17     54.25 o 
  -8   9   6      367.34      484.04     74.32 o 
  -7   9   6      196.01      291.84     63.03 o 
  -6   9   6       41.08       62.31     48.26 o 
  -5   9   6       28.55       12.50     42.58 o 
  -4   9   6      462.57      586.60     72.83 o 
  -3   9   6       10.78       40.20     34.05 o 
  -2   9   6      189.27      241.50     45.49 o 
  -1   9   6        2.14       32.89     34.39 o 
   0   9   6     1073.56      946.50     94.97 o 
   1   9   6      281.12      301.48     69.74 o 
   2   9   6       37.78      103.69     56.05 o 
   3   9   6      221.99       80.70     55.73 o 
   4   9   6       17.95       43.52     53.90 o 
   5   9   6       18.98       20.96     55.25 o 
   6   9   6       21.81       58.41     61.13 o 
   7   9   6       83.31       66.86     62.88 o 
   8   9   6       15.56       42.11     48.53 o 
   9   9   6       90.80      180.69     55.57 o 
  10   9   6      172.60      134.60     67.28 o 
 -12  10   6       40.90       23.12     64.10 o 
 -11  10   6      389.08      500.63     73.30 o 
 -10  10   6      223.36      370.52     99.70 o 
  -9  10   6       95.38      -19.70     52.77 o 
  -8  10   6       62.91      -58.14     86.43 o 
  -7  10   6      204.84      126.19     71.06 o 
  -6  10   6        1.75      -19.97     46.25 o 
  -5  10   6      276.34      324.49     65.69 o 
  -4  10   6      188.05       68.52     48.11 o 
  -3  10   6       25.78        0.97     37.47 o 
  -2  10   6      134.10      184.08     50.68 o 
  -1  10   6       54.98       32.97     71.93 o 
   0  10   6       51.16     -105.06     84.18 o 
   1  10   6        1.42      -53.57     53.22 o 
   2  10   6      210.66      135.25     61.10 o 
   3  10   6      119.69       70.39     61.34 o 
   4  10   6       27.72       29.68     61.49 o 
   5  10   6       38.42       23.62     63.24 o 
   6  10   6       65.56       56.66    102.20 o 
   7  10   6       76.06       42.14     70.82 o 
   8  10   6       16.28       58.63     69.29 o 
  -9  11   6       70.37      189.07     71.33 o 
  -8  11   6      395.43      348.10     78.38 o 
  -7  11   6       62.87       46.75     56.08 o 
  -6  11   6      708.52      661.71     89.55 o 
  -5  11   6      314.41      251.93     66.40 o 
  -4  11   6      164.75       20.22     73.00 o 
  -3  11   6      264.74      162.44     90.97 o 
  -2  11   6       91.79       68.26     61.21 o 
  -1  11   6       11.37       -4.82     54.32 o 
   0  11   6       55.10       43.01     56.83 o 
   1  11   6        3.53      -31.93     57.33 o 
   2  11   6       57.60       82.88     64.07 o 
   3  11   6        0.29      -81.50     54.33 o 
   4  11   6      185.00      274.94    144.78 o 
   5  11   6      162.21      205.76     83.74 o 
  -3  12   6       40.72       17.77     83.82 o 
  -2  12   6       10.82      -63.10     71.98 o 
  -1  12   6       66.18      142.14     71.31 o 
 -20   1   7      183.49      156.03     63.06 o 
 -19   1   7        0.40       15.37     49.94 o 
 -18   1   7      362.37      301.24     63.76 o 
 -17   1   7       37.55       75.76     50.45 o 
 -16   1   7      242.34      234.23     55.42 o 
 -15   1   7      132.61      102.13     34.55 o 
 -14   1   7        1.25      -41.05     27.37 o 
 -13   1   7       99.52      110.05     31.74 o 
 -12   1   7       66.72       33.81     25.47 o 
 -11   1   7      294.37      300.41     29.38 o 
 -10   1   7       78.43       59.19     19.94 o 
  -9   1   7     3982.26     3938.54     90.54 o 
  -8   1   7     2456.89     2683.84     67.59 o 
  -7   1   7     6176.62     6147.04    122.20 o 
  -6   1   7     1039.88     1070.70     35.94 o 
  -5   1   7      467.19      545.15     25.05 o 
  -4   1   7     1465.01     1273.51     47.80 o 
  -3   1   7     2205.40     2282.60     62.20 o 
  -2   1   7     6373.73     6666.17    142.53 o 
  -1   1   7    17387.93    17555.95    386.37 o 
   0   1   7     2756.12     2533.67     78.28 o 
   1   1   7    13721.08    14167.87    318.04 o 
   2   1   7     3908.55     3636.32    130.29 o 
   3   1   7     1983.80     2044.47     75.25 o 
   4   1   7      625.38      614.46     44.43 o 
   5   1   7      113.66       69.37     25.06 o 
   6   1   7        1.47      -23.98     43.49 o 
   7   1   7      679.40      644.05    158.97 o 
   8   1   7      560.75      552.71     76.73 o 
   9   1   7       49.39       72.16     39.04 o 
  10   1   7       26.34        7.80     37.29 o 
  11   1   7       68.49      112.99     44.55 o 
  12   1   7      201.64      295.89     64.06 o 
  13   1   7      243.11      282.30     63.78 o 
  14   1   7        0.02      -68.63     45.75 o 
  15   1   7      185.24      215.65     66.10 o 
 -19   2   7       84.75       34.32     93.11 o 
 -18   2   7       15.60       18.29     62.28 o 
 -17   2   7      326.50      385.07     67.27 o 
 -16   2   7       31.08       69.54     48.47 o 
 -15   2   7      148.72      166.97     49.74 o 
 -14   2   7      701.01      692.54     69.19 o 
 -13   2   7      335.17      400.45     65.20 o 
 -12   2   7      370.57      458.81     50.20 o 
 -11   2   7     2746.08     2633.46     75.54 o 
 -10   2   7      314.26      315.74     29.09 o 
  -9   2   7     3484.35     3338.97     82.16 o 
  -8   2   7     8402.20     8661.75    166.95 o 
  -7   2   7     7709.56     8063.55    155.44 o 
  -6   2   7     6738.05     6634.56    130.28 o 
  -5   2   7    11211.89    11715.29    211.55 o 
  -4   2   7      854.54      943.08     34.09 o 
  -3   2   7    27612.78    29058.07    481.32 o 
  -2   2   7    20843.84    21476.40    362.05 o 
  -1   2   7     3313.27     3607.50    101.29 o 
   0   2   7    45470.54    45355.57    959.93 o 
   1   2   7     9100.04     8656.24    207.16 o 
   2   2   7     1409.95     1406.88     65.26 o 
   3   2   7     5539.20     5482.05    148.73 o 
   4   2   7     1023.87      989.80     55.81 o 
   5   2   7       21.68       24.12     22.44 o 
   6   2   7      109.06      156.93     33.77 o 
   7   2   7      314.31      314.79     42.61 o 
   8   2   7        7.98      -25.03     25.46 o 
   9   2   7       93.41       84.60     34.88 o 
  10   2   7      328.20      266.62     46.78 o 
  11   2   7       14.96      -15.78     40.15 o 
  12   2   7       61.38      127.62     48.94 o 
  13   2   7       98.60       62.09     64.73 o 
  14   2   7      506.20      620.90     89.05 o 
  15   2   7       52.97       96.15     59.86 o 
 -19   3   7       76.15      -68.49     79.84 o 
 -18   3   7        0.49       63.14     58.82 o 
 -17   3   7       12.59        7.53     53.65 o 
 -16   3   7       61.77      121.50     59.11 o 
 -15   3   7      400.66      407.02     64.24 o 
 -14   3   7       53.48       11.65     41.04 o 
 -13   3   7      101.33       95.71     48.81 o 
 -12   3   7      880.45      828.15     56.18 o 
 -11   3   7     1207.03     1257.24     64.04 o 
 -10   3   7    11624.01    11465.89    254.71 o 
  -9   3   7     2330.95     2519.34     84.07 o 
  -8   3   7     1338.65     1364.01     72.93 o 
  -7   3   7     2722.28     2718.10     68.60 o 
  -6   3   7     9921.23    10425.50    193.84 o 
  -5   3   7     2048.20     2016.89     59.42 o 
  -4   3   7    28998.53    30061.12    499.61 o 
  -3   3   7     2530.49     2649.67     62.51 o 
  -2   3   7    14671.35    15478.50    268.60 o 
  -1   3   7    28998.29    29309.18    490.73 o 
   0   3   7      214.54       88.60     35.55 o 
   1   3   7     4755.96     4608.17    125.97 o 
   2   3   7    11411.50    10394.78    247.17 o 
   3   3   7     5777.33     5663.36    154.16 o 
   4   3   7      648.19      677.85     48.21 o 
   5   3   7      792.55      712.92     52.18 o 
   6   3   7       51.31       91.32     29.81 o 
   7   3   7        4.02       11.20     31.04 o 
   8   3   7     1158.35     1037.83     79.53 o 
   9   3   7      111.25      177.23     82.04 o 
  10   3   7      158.88       50.26     34.98 o 
  11   3   7      350.18      285.95     50.47 o 
  12   3   7       23.60       63.65     43.66 o 
  13   3   7       24.72      -24.98     41.45 o 
  14   3   7       45.82      124.88     49.89 o 
 -19   4   7       56.19       89.03     86.37 o 
 -18   4   7       76.02       60.02    128.90 o 
 -17   4   7       48.06       17.61     57.17 o 
 -16   4   7       74.28       33.59     54.94 o 
 -15   4   7       60.86       18.03     49.40 o 
 -14   4   7       89.81       33.71     40.13 o 
 -13   4   7      111.18      167.07     46.88 o 
 -12   4   7     3751.59     3904.91    208.82 o 
 -11   4   7     3081.52     3098.18    116.53 o 
 -10   4   7      956.70      992.04     64.80 o 
  -9   4   7     6220.66     6321.66    180.74 o 
  -8   4   7      924.67      929.36     58.34 o 
  -7   4   7      804.17      876.87     54.90 o 
  -6   4   7      133.62      220.25     70.45 o 
  -5   4   7     1726.44     1531.03     58.37 o 
  -4   4   7      336.79      353.18     23.04 o 
  -3   4   7     3289.51     3167.25    104.23 o 
  -2   4   7     5955.09     5954.29    130.67 o 
  -1   4   7      370.98      448.64     29.41 o 
   0   4   7     8471.77     8259.15    201.03 o 
   1   4   7     4942.64     4694.02    114.18 o 
   2   4   7      116.81       99.64     25.57 o 
   3   4   7     1052.88     1011.60     60.72 o 
   4   4   7     3734.25     3861.86    121.83 o 
   5   4   7      607.74      571.76     87.02 o 
   6   4   7      767.52      781.26    102.04 o 
   7   4   7     2638.02     2463.05    101.77 o 
   8   4   7      103.36      185.29     44.00 o 
   9   4   7      806.55      787.34     66.59 o 
  10   4   7      987.86     1247.25    101.86 o 
  11   4   7       43.75       17.49     36.23 o 
  12   4   7      223.90       63.40     57.49 o 
  13   4   7       62.98      159.97     52.91 o 
  14   4   7        5.30      -50.58     44.19 o 
 -18   5   7        1.07      -26.14     73.92 o 
 -17   5   7       43.29      130.09     65.33 o 
 -16   5   7       98.41       79.57     59.51 o 
 -15   5   7      269.69      191.44     54.75 o 
 -14   5   7      257.09      343.38     69.79 o 
 -13   5   7     1693.21     1751.88     97.10 o 
 -12   5   7       40.90      -25.09     34.96 o 
 -11   5   7     3474.31     3756.31    234.89 o 
 -10   5   7     1667.86     1741.80    103.51 o 
  -9   5   7     1492.62     1465.50     78.00 o 
  -8   5   7     6661.66     7210.35    201.43 o 
  -7   5   7      348.79      424.48    109.50 o 
  -6   5   7     3690.45     3624.54    144.27 o 
  -5   5   7     1183.99     1286.32     73.33 o 
  -4   5   7     1057.17     1168.34     57.21 o 
  -3   5   7       31.56       22.90     15.02 o 
  -2   5   7     1176.30     1262.14     47.72 o 
  -1   5   7      908.21      955.12     53.80 o 
   0   5   7     1032.48     1010.38     46.19 o 
   1   5   7        2.52       -4.30     20.65 o 
   2   5   7       79.42       77.46     23.18 o 
   3   5   7      763.27      731.41     44.68 o 
   4   5   7     1655.96     1648.34     76.81 o 
   5   5   7      742.47      755.50     90.31 o 
   6   5   7     4353.14     4296.29    140.76 o 
   7   5   7      136.26      265.53     52.45 o 
   8   5   7     2150.27     2176.69    101.75 o 
   9   5   7      489.79      541.99     59.36 o 
  10   5   7      115.43      129.93     42.12 o 
  11   5   7      248.22      237.43     49.75 o 
  12   5   7        0.75        0.12     67.64 o 
  13   5   7      104.07       90.26     49.55 o 
 -17   6   7        1.14       85.66     87.91 o 
 -16   6   7        0.90      -30.74     47.53 o 
 -15   6   7       72.54       78.71     60.62 o 
 -14   6   7      540.69      523.08     85.45 o 
 -13   6   7       75.28       83.93     45.02 o 
 -12   6   7      557.35      619.94     67.44 o 
 -11   6   7       17.48       29.17     37.86 o 
 -10   6   7     2203.11     2098.21    100.23 o 
  -9   6   7      738.53      798.29     64.36 o 
  -8   6   7     3024.77     3133.94    140.79 o 
  -7   6   7     6290.09     6764.00    234.79 o 
  -6   6   7        2.22       15.14     32.40 o 
  -5   6   7      940.95      952.50     62.80 o 
  -4   6   7       12.65        0.92     24.78 o 
  -3   6   7     1581.55     1506.66     70.66 o 
  -2   6   7      206.33      308.51     38.49 o 
  -1   6   7     1163.83     1153.62    144.72 o 
   0   6   7      959.37      984.87     71.20 o 
   1   6   7        4.97        0.43     23.43 o 
   2   6   7      154.64      119.29     29.34 o 
   3   6   7      712.60      694.39     60.55 o 
   4   6   7        2.51        0.86     24.21 o 
   5   6   7      538.07      495.65     45.37 o 
   6   6   7       12.71        8.11     27.92 o 
   7   6   7     2212.40     2273.99    103.02 o 
   8   6   7       97.75       63.10     38.58 o 
   9   6   7      469.40      622.10     78.01 o 
  10   6   7      274.61      311.26     52.36 o 
  11   6   7       57.26      -22.95     53.23 o 
  12   6   7       15.97      -13.39     57.22 o 
  13   6   7       65.96      125.16     86.78 o 
 -16   7   7        0.60       22.85     80.35 o 
 -15   7   7        4.78      -34.10     46.65 o 
 -14   7   7      191.01      156.06     58.95 o 
 -13   7   7        0.04       15.46     44.29 o 
 -12   7   7      655.69      595.01     70.40 o 
 -11   7   7        6.90      121.66     45.66 o 
 -10   7   7        0.12       -2.57     35.93 o 
  -9   7   7     1471.80     1669.68     90.95 o 
  -8   7   7      440.83      547.03     79.02 o 
  -7   7   7     1344.21     1343.18     96.49 o 
  -6   7   7      710.85      552.67     72.03 o 
  -5   7   7     1512.65     1453.92    166.68 o 
  -4   7   7      146.14       78.05     31.58 o 
  -3   7   7     2638.21     2840.89    105.10 o 
  -2   7   7        0.87      -23.67     25.85 o 
  -1   7   7      611.66      502.40     48.31 o 
   0   7   7      242.06      232.78     58.31 o 
   1   7   7       24.34      -17.98     26.51 o 
   2   7   7       54.90      -25.81     25.46 o 
   3   7   7      574.11      490.56     43.09 o 
   4   7   7       15.81        5.30     26.83 o 
   5   7   7        3.78        2.92     28.08 o 
   6   7   7       88.17      140.43     36.17 o 
   7   7   7       13.21      -17.27     30.57 o 
   8   7   7      277.63      512.90     52.75 o 
   9   7   7      330.33      451.91     64.56 o 
  10   7   7        6.81       31.10     56.87 o 
  11   7   7       49.76       67.81     79.18 o 
  12   7   7      190.61      126.32     72.30 o 
 -15   8   7      150.86       -8.34     55.77 o 
 -14   8   7       10.03       55.78     53.02 o 
 -13   8   7      456.07      437.39     70.94 o 
 -12   8   7      240.11      286.92     59.57 o 
 -11   8   7        0.62      -13.05     42.75 o 
 -10   8   7      120.26       71.10     44.69 o 
  -9   8   7       78.53        0.75     44.51 o 
  -8   8   7      289.33      251.61     60.71 o 
  -7   8   7       66.89       57.63     43.20 o 
  -6   8   7        6.94      -28.82     39.38 o 
  -5   8   7      607.04      697.10     74.77 o 
  -4   8   7     1079.17      918.22    173.92 o 
  -3   8   7      657.59      875.96     64.74 o 
  -2   8   7       51.61       67.78     32.17 o 
  -1   8   7      334.60      417.60     51.25 o 
   0   8   7        8.39       36.25     32.45 o 
   1   8   7     1801.84     1781.88     89.96 o 
   2   8   7      199.70       75.29     37.83 o 
   3   8   7      340.72      315.95     49.21 o 
   4   8   7      631.43      627.13     74.20 o 
   5   8   7       17.95        2.16     32.97 o 
   6   8   7        1.60       32.76     46.64 o 
   7   8   7       11.26       18.40     40.60 o 
   8   8   7       97.74       59.15     44.98 o 
   9   8   7       28.88       26.81     45.20 o 
  10   8   7       39.99       32.90     51.00 o 
 -13   9   7       58.25       95.41     54.79 o 
 -12   9   7       15.43       94.27     50.89 o 
 -11   9   7      420.21      425.22     76.93 o 
 -10   9   7      321.79      316.17     58.98 o 
  -9   9   7        7.00      -61.99     44.79 o 
  -8   9   7      195.87      156.57     71.98 o 
  -7   9   7       99.23       42.56     48.21 o 
  -6   9   7      166.36      144.27    122.21 o 
  -5   9   7      108.08       42.66     45.64 o 
  -4   9   7      121.39      101.74     48.33 o 
  -3   9   7      484.86      491.90     68.70 o 
  -2   9   7        0.85       12.91     34.88 o 
  -1   9   7      816.08      843.39     67.93 o 
   0   9   7      406.95      313.88     52.48 o 
   1   9   7      485.91      486.88     74.93 o 
   2   9   7      545.21      416.81     95.35 o 
   3   9   7      651.46      698.88     93.01 o 
   4   9   7        0.89        4.46     86.78 o 
   5   9   7      262.12      186.10     66.62 o 
   6   9   7       87.41       47.68     59.95 o 
   7   9   7       12.17      -12.25     60.75 o 
   8   9   7       57.84       93.43     93.73 o 
   9   9   7      180.53      250.47     63.10 o 
 -11  10   7       26.20      -27.91     47.54 o 
 -10  10   7       65.75       -3.41     56.58 o 
  -9  10   7       72.45       84.49     73.31 o 
  -8  10   7        5.63       68.92     63.05 o 
  -7  10   7      113.49      107.71     55.77 o 
  -6  10   7      342.70      370.25     78.16 o 
  -5  10   7       15.59      -10.40     51.97 o 
  -4  10   7      170.31      209.51     60.68 o 
  -3  10   7       78.06        9.65     44.34 o 
  -2  10   7       32.90       -1.55     37.51 o 
  -1  10   7      135.32      160.08     48.17 o 
   0  10   7      550.92      420.07     84.49 o 
   1  10   7        5.70       14.12    140.13 o 
   2  10   7      658.47      705.66     96.70 o 
   3  10   7        0.22      123.30     65.72 o 
   4  10   7      250.15      301.36    109.91 o 
   5  10   7       20.71      -38.05     78.77 o 
   6  10   7      113.04       47.17     65.93 o 
   7  10   7      104.53      131.98     73.99 o 
  -8  11   7        1.16       75.89     74.28 o 
  -7  11   7      164.66      120.39     66.78 o 
  -6  11   7       11.16       42.06     54.27 o 
  -5  11   7      189.35      136.54    101.94 o 
  -4  11   7       47.31       32.26     52.01 o 
  -3  11   7        8.05        6.33     73.00 o 
  -2  11   7       10.52       75.86     81.07 o 
  -1  11   7        1.17      -73.06     48.71 o 
   0  11   7       36.20       61.58     68.61 o 
   1  11   7       22.72       41.43     86.94 o 
   2  11   7       25.18       66.63     68.75 o 
   3  11   7       30.05       46.10     64.90 o 
   4  11   7       59.80        2.44    136.81 o 
 -20   0   8        4.54       -6.43    127.21 o 
 -19   0   8       14.82      -29.30    115.06 o 
 -18   0   8      154.24      108.02    114.45 o 
 -17   0   8       86.17      -18.38     59.06 o 
 -16   0   8       35.14       44.00     83.87 o 
 -15   0   8       74.76       -5.41     44.56 o 
 -14   0   8      177.17      185.50     66.57 o 
 -13   0   8      134.19       97.26     64.63 o 
 -12   0   8      142.05      146.65     44.99 o 
 -11   0   8      626.46      601.31     82.75 o 
 -10   0   8      899.63      890.12     86.73 o 
  -9   0   8    19476.04    18792.09    532.13 o 
  -8   0   8    49570.08    52023.54   1850.53 o 
  -7   0   8       46.58       52.40     45.43 o 
  -6   0   8    32532.65    31390.88    843.88 o 
  -5   0   8    16010.86    15906.04    446.32 o 
  -4   0   8     2005.53     1812.43     59.39 o 
  -3   0   8    16113.83    15511.03    432.39 o 
  -2   0   8     6729.37     6095.57    189.84 o 
  -1   0   8     5209.46     5410.84    171.75 o 
   0   0   8    31324.37    30105.36   1031.80 o 
   1   0   8    13986.25    13179.22    515.29 o 
   3   0   8     9361.99     9096.53    384.30 o 
   4   0   8     3282.45     3122.57    177.14 o 
   5   0   8      155.94      219.82     60.65 o 
   6   0   8       40.34       95.77     48.29 o 
   7   0   8      202.36      187.35     59.83 o 
   8   0   8     1131.13     1188.83    123.64 o 
   9   0   8     1520.19     1528.10    144.26 o 
  10   0   8      850.65      959.21    126.09 o 
  11   0   8      128.70      241.97     84.44 o 
  12   0   8      308.10      239.22     85.56 o 
  13   0   8      453.51      562.87    119.76 o 
  14   0   8       33.67       33.49     76.06 o 
 -20   1   8       21.70      -34.71     82.40 o 
 -19   1   8      205.25      188.15     65.93 o 
 -18   1   8       21.61      -46.57     46.37 o 
 -17   1   8      151.26       45.22     50.66 o 
 -16   1   8       45.09       67.82     47.24 o 
 -15   1   8        0.63       -3.43     42.46 o 
 -14   1   8        3.47       -5.82     37.61 o 
 -13   1   8      130.36      147.73     34.15 o 
 -12   1   8       55.43       22.64     24.69 o 
 -11   1   8      264.33      291.77     34.67 o 
 -10   1   8    11897.71    11394.67    352.69 o 
  -9   1   8     5867.00     6043.62    126.18 o 
  -8   1   8     7774.62     7408.20    146.33 o 
  -7   1   8    31183.48    30896.61    524.17 o 
  -6   1   8     5294.47     5370.96    109.84 o 
  -5   1   8     5501.86     5377.58    108.93 o 
  -4   1   8     6556.31     5850.37    131.34 o 
  -3   1   8       11.48       34.33     12.17 o 
  -2   1   8     6038.92     5892.56    131.15 o 
  -1   1   8     9728.08     9142.97    216.62 o 
   0   1   8     3973.93     3744.10    104.83 o 
   1   1   8     6899.95     6586.79    174.70 o 
   2   1   8    12856.97    12513.41    287.75 o 
   3   1   8      126.97       64.63     39.46 o 
   4   1   8     1194.80     1321.08     77.16 o 
   5   1   8      326.59      239.33     79.64 o 
   6   1   8      520.21      464.72     45.91 o 
   7   1   8     1170.46      874.49     74.41 o 
   8   1   8      165.34      150.18     45.26 o 
   9   1   8     1445.63     1333.36    136.45 o 
  10   1   8        6.94      -26.08    104.40 o 
  11   1   8      807.36     1007.37     93.79 o 
  12   1   8      437.73      485.56     78.22 o 
  13   1   8       62.42       62.57     52.05 o 
  14   1   8      165.99      279.47     71.93 o 
 -19   2   8       15.78      -19.43     53.70 o 
 -18   2   8      307.89      286.91     64.16 o 
 -17   2   8      143.56      198.97     57.46 o 
 -16   2   8      282.39      290.52     60.67 o 
 -15   2   8      113.00       72.92     71.95 o 
 -14   2   8      130.55       67.14     43.89 o 
 -13   2   8        3.89        3.56     34.73 o 
 -12   2   8      390.35      373.56     51.82 o 
 -11   2   8     1389.14     1276.03     84.65 o 
 -10   2   8      446.58      429.23     31.98 o 
  -9   2   8     4324.64     4292.44     98.56 o 
  -8   2   8     1563.50     1680.77     78.21 o 
  -7   2   8       27.43       17.78     20.18 o 
  -6   2   8     2475.02     2408.74     62.36 o 
  -5   2   8     1659.59     1543.80     46.72 o 
  -4   2   8       95.87      131.50     17.53 o 
  -3   2   8       60.50       23.91     17.95 o 
  -2   2   8        6.53       15.11     10.77 o 
  -1   2   8     8003.31     7942.32    202.57 o 
   0   2   8      713.43      645.40     51.98 o 
   1   2   8     9805.64     9180.84    221.42 o 
   2   2   8      482.94      558.48     41.65 o 
   3   2   8     6215.34     5815.26    159.49 o 
   4   2   8      843.10      836.03     54.15 o 
   5   2   8        3.75       14.99     29.32 o 
   6   2   8      122.77       75.44     61.85 o 
   7   2   8      174.97      215.72     33.87 o 
   8   2   8     1408.90     1584.38    122.37 o 
   9   2   8      431.21      358.28     54.63 o 
  10   2   8      602.91      648.24     65.11 o 
  11   2   8        0.61       -6.03     41.07 o 
  12   2   8      220.88       77.99     65.96 o 
  13   2   8        0.39      -26.37     44.25 o 
  14   2   8        0.20      -78.83     54.72 o 
 -19   3   8       32.48      139.52     71.19 o 
 -18   3   8       16.51      -41.28    123.95 o 
 -17   3   8      242.76      391.68     77.90 o 
 -16   3   8      440.42      412.28    106.89 o 
 -15   3   8      167.49      202.75     56.78 o 
 -14   3   8      610.72      675.40     70.14 o 
 -13   3   8       26.01      -46.08     34.84 o 
 -12   3   8        2.75      -34.07     29.80 o 
 -11   3   8      126.84      128.19     34.75 o 
 -10   3   8      533.76      655.71     47.88 o 
  -9   3   8      395.10      321.12     37.65 o 
  -8   3   8      106.94       95.27     32.66 o 
  -7   3   8      214.48      210.39     30.17 o 
  -6   3   8      977.41      972.41     38.40 o 
  -5   3   8       72.49       66.36     17.10 o 
  -4   3   8      368.31      384.31     23.81 o 
  -3   3   8       33.36       29.19     14.53 o 
  -2   3   8     1879.61     1842.50     51.75 o 
  -1   3   8      429.53      400.48     32.04 o 
   0   3   8     5854.95     4637.75    209.50 o 
   1   3   8      964.94      908.33     49.92 o 
   2   3   8     1513.32     1410.09     63.84 o 
   3   3   8      675.23      567.75     45.94 o 
   4   3   8      464.73      463.90     48.81 o 
   5   3   8      472.02      550.17     49.90 o 
   6   3   8       35.26       22.76     45.43 o 
   7   3   8       95.55      131.01     36.41 o 
   8   3   8      597.57      600.48     58.64 o 
   9   3   8       68.29       56.30     37.63 o 
  10   3   8       36.83       72.28     39.13 o 
  11   3   8      112.97      148.80     46.04 o 
  12   3   8      205.24      204.87     53.17 o 
  13   3   8        4.70      -15.11     52.24 o 
  14   3   8      242.10      228.80    125.38 o 
 -18   4   8        2.96       69.17     68.08 o 
 -17   4   8        5.33      -41.28     55.45 o 
 -16   4   8      441.66      292.97     73.68 o 
 -15   4   8     1265.00     1377.78    218.18 o 
 -14   4   8       20.86       74.19     71.32 o 
 -13   4   8      726.57      836.76     69.02 o 
 -12   4   8      136.97       78.85     40.40 o 
 -11   4   8     1300.78     1308.36     69.15 o 
 -10   4   8        3.73       -5.90     28.01 o 
  -9   4   8     1978.36     1938.59     77.48 o 
  -8   4   8     3549.78     3660.07    110.61 o 
  -7   4   8     1273.09     1251.25     58.90 o 
  -6   4   8     1765.15     1738.87     99.67 o 
  -5   4   8     8948.40     9198.45    225.37 o 
  -4   4   8        1.82       24.68     19.61 o 
  -3   4   8     4439.67     4274.93    101.22 o 
  -2   4   8     1355.76     1365.69     62.69 o 
  -1   4   8     3703.09     3421.59     89.20 o 
   0   4   8     1351.72     1311.84     58.36 o 
   1   4   8       46.02       43.40     19.43 o 
   2   4   8      317.39      308.99     36.86 o 
   3   4   8      360.94      372.18     40.93 o 
   4   4   8       48.49       75.84     29.72 o 
   5   4   8      497.66      477.78     49.90 o 
   6   4   8      552.14      541.91     54.13 o 
   7   4   8       26.67        5.81     32.64 o 
   8   4   8      140.43      139.37     42.03 o 
   9   4   8      252.70      322.02     52.29 o 
  10   4   8       13.29       -9.89     46.63 o 
  11   4   8      101.41      127.69     46.08 o 
  12   4   8       58.88       24.74     64.38 o 
  13   4   8       98.24      151.74     51.35 o 
 -18   5   8       14.18       43.58    105.42 o 
 -17   5   8       70.64      -15.64     56.49 o 
 -16   5   8        0.36       10.62     54.98 o 
 -15   5   8      208.91      286.72    151.26 o 
 -14   5   8      353.89      313.93     57.42 o 
 -13   5   8       11.28        5.98     40.23 o 
 -12   5   8      288.57      336.39     53.37 o 
 -11   5   8      393.81      370.83     51.98 o 
 -10   5   8     3533.07     3512.58    129.31 o 
  -9   5   8     1436.50     1566.45     80.68 o 
  -8   5   8     1171.78     1129.96    102.55 o 
  -7   5   8     3941.51     3994.58    158.32 o 
  -6   5   8     2824.83     2760.09    122.54 o 
  -5   5   8      143.67      143.08     38.81 o 
  -4   5   8     3759.01     3971.63    263.82 o 
  -3   5   8       81.81       94.02     27.09 o 
  -2   5   8     4666.45     4586.44    111.53 o 
  -1   5   8     1270.95     1226.16     55.45 o 
   0   5   8      445.40      410.93     37.59 o 
   1   5   8     2754.60     2644.06     81.70 o 
   2   5   8     1574.39     1550.05     68.70 o 
   3   5   8     1050.99     1019.95     71.80 o 
   4   5   8      383.31      273.24     42.73 o 
   5   5   8      157.53      157.24     36.99 o 
   6   5   8      352.06      409.80     50.90 o 
   7   5   8      157.10      200.94     49.86 o 
   8   5   8       31.60       80.37     48.75 o 
   9   5   8        3.82       25.12     35.21 o 
  10   5   8       32.91       -8.28     41.11 o 
  11   5   8        0.82        5.15     41.67 o 
  12   5   8       31.10       24.65     43.36 o 
  13   5   8        1.99       29.63     46.77 o 
 -17   6   8       57.92       39.79     58.93 o 
 -16   6   8      115.42       66.37     66.93 o 
 -15   6   8      285.49      216.82     77.70 o 
 -14   6   8      155.68      150.28     54.48 o 
 -13   6   8      512.81      702.09     73.78 o 
 -12   6   8      651.32      779.68     71.62 o 
 -11   6   8        3.77      -48.35     32.23 o 
 -10   6   8      398.76      490.19     70.79 o 
  -9   6   8     2305.63     2569.63    108.83 o 
  -8   6   8     1426.05     1515.75    138.29 o 
  -7   6   8       22.32       57.39     39.21 o 
  -6   6   8      110.78       70.26     40.10 o 
  -5   6   8      600.27      727.18     66.98 o 
  -4   6   8     1216.83     1163.74     94.24 o 
  -3   6   8       21.45       11.17     27.62 o 
  -2   6   8     1797.14     1753.36     77.90 o 
  -1   6   8        4.82       -7.68     23.28 o 
   0   6   8     4193.19     4133.25    110.39 o 
   1   6   8     1036.84      986.71     63.48 o 
   2   6   8       15.43       43.06     24.34 o 
   3   6   8      401.03      428.55     42.21 o 
   4   6   8     2525.32     2396.61     90.22 o 
   5   6   8      135.97      163.11     40.58 o 
   6   6   8      873.28      917.39    100.34 o 
   7   6   8      206.52      183.53     45.72 o 
   8   6   8       64.22       48.54     50.79 o 
   9   6   8      108.01       18.86     68.77 o 
  10   6   8       10.76      -11.34     37.22 o 
  11   6   8        5.15       65.32     53.37 o 
  12   6   8       75.26      166.83     72.16 o 
 -16   7   8      114.85       70.70     68.93 o 
 -15   7   8        3.23      -19.85     50.23 o 
 -14   7   8      538.00      609.74     77.22 o 
 -13   7   8      169.08      221.82     57.19 o 
 -12   7   8      444.66      470.66     65.10 o 
 -11   7   8      998.89     1310.99     87.41 o 
 -10   7   8        0.02       -2.20     40.01 o 
  -9   7   8      616.63      710.31     66.52 o 
  -8   7   8      159.66      185.70     52.36 o 
  -7   7   8       13.75       -7.08     36.96 o 
  -6   7   8       92.84       83.60     75.81 o 
  -5   7   8       77.75       83.29     56.36 o 
  -4   7   8      459.06      443.39    132.22 o 
  -3   7   8     1209.90     1237.14     90.53 o 
  -2   7   8       24.42       22.63     27.00 o 
  -1   7   8     2130.74     2207.78    114.37 o 
   0   7   8      561.49      749.27     70.50 o 
   1   7   8       41.98       67.15     33.75 o 
   2   7   8     1033.48      978.59     67.83 o 
   3   7   8      889.08     1000.20     65.03 o 
   4   7   8        6.54       59.86     31.47 o 
   5   7   8     1473.59     1554.21     78.09 o 
   6   7   8      341.43      458.81     49.18 o 
   7   7   8      412.15      361.99     48.16 o 
   8   7   8      522.34      434.41     66.93 o 
   9   7   8       11.87       58.10     47.36 o 
  10   7   8       58.00       25.69     59.92 o 
  11   7   8       10.95      -30.86     61.00 o 
 -15   8   8      191.44      365.21     74.95 o 
 -14   8   8        0.17      -11.87     47.70 o 
 -13   8   8      115.00      154.33     57.86 o 
 -12   8   8      205.64      230.79     59.17 o 
 -11   8   8        3.73      -17.17     62.19 o 
 -10   8   8      381.61      399.26     61.38 o 
  -9   8   8       44.25        5.20     46.13 o 
  -8   8   8     1351.22     1318.35    117.72 o 
  -7   8   8      176.13      162.70     53.04 o 
  -6   8   8       20.82      -34.86     41.43 o 
  -5   8   8       64.33      -16.34     37.01 o 
  -4   8   8        1.72      -17.13     36.70 o 
  -3   8   8        2.50       -5.20     38.66 o 
  -2   8   8      433.55      468.46     53.06 o 
  -1   8   8      728.09      798.39     64.24 o 
   0   8   8      312.25      295.49     49.08 o 
   1   8   8     1723.58     2071.42    100.77 o 
   2   8   8     1067.04     1178.93     78.52 o 
   3   8   8      107.83       79.17     39.34 o 
   4   8   8      480.91      525.16     61.70 o 
   5   8   8       72.58       71.54     44.38 o 
   6   8   8      283.82      307.62     54.24 o 
   7   8   8      357.97      240.21     55.38 o 
   8   8   8       35.30       -2.48     45.93 o 
   9   8   8      354.17      318.70     62.79 o 
 -13   9   8       13.21       53.34     54.91 o 
 -12   9   8       55.53       45.92     47.19 o 
 -11   9   8       13.38      -11.57     45.80 o 
 -10   9   8        1.19      -18.25     42.96 o 
  -9   9   8       10.18       27.96     49.49 o 
  -8   9   8       18.75       72.76     52.45 o 
  -7   9   8      197.68      147.70     55.88 o 
  -6   9   8      555.59      549.29     76.77 o 
  -5   9   8       64.00      127.04     49.47 o 
  -4   9   8       42.82       -2.15     50.74 o 
  -3   9   8       58.45      104.28     50.35 o 
  -2   9   8      641.15      586.53     75.03 o 
  -1   9   8       86.35       90.50     40.38 o 
   0   9   8      828.42      951.01     74.10 o 
   1   9   8      690.98      636.62     71.41 o 
   2   9   8       23.25       53.22     43.24 o 
   3   9   8      133.56      105.10     45.18 o 
   4   9   8      102.41       74.13     56.64 o 
   5   9   8       24.75      -18.17     55.33 o 
   6   9   8       17.52        5.71     58.53 o 
   7   9   8       37.22       49.32     68.29 o 
   8   9   8      141.92       82.22     64.71 o 
 -11  10   8      102.63      135.01     55.27 o 
 -10  10   8      576.89      588.94     90.15 o 
  -9  10   8        3.08      -50.67     52.13 o 
  -8  10   8      218.96      328.73     76.71 o 
  -7  10   8      320.06      340.84     72.18 o 
  -6  10   8      538.77      681.41     85.13 o 
  -5  10   8       39.30      -41.89     47.37 o 
  -4  10   8      199.35      163.44     58.34 o 
  -3  10   8      156.72      243.50     60.98 o 
  -2  10   8      185.98      246.50     66.93 o 
  -1  10   8       15.49       26.52     44.48 o 
   0  10   8        6.51       19.46     42.67 o 
   1  10   8      108.56       44.36    205.22 o 
   2  10   8       49.55       55.28     97.96 o 
   3  10   8       80.66      128.86     69.86 o 
   4  10   8      325.93      286.23     84.42 o 
   5  10   8      185.20      181.54     71.99 o 
   6  10   8       16.20       93.75     72.61 o 
  -8  11   8        1.98      -33.37     57.47 o 
  -7  11   8      331.57      384.72     75.86 o 
  -6  11   8       82.03      120.52     64.50 o 
  -5  11   8      494.26      644.63     88.55 o 
  -4  11   8       35.89      -18.99     73.05 o 
  -3  11   8       38.93       16.64     76.78 o 
  -2  11   8      122.21      152.43     89.74 o 
  -1  11   8       72.11       46.05     89.54 o 
   0  11   8        6.02        9.09     90.77 o 
   1  11   8      105.48      101.01     71.10 o 
   2  11   8       63.07       69.91     78.31 o 
 -19   1   9       34.63        6.68     72.57 o 
 -18   1   9      177.44       49.40     61.39 o 
 -17   1   9       87.07       71.65     48.92 o 
 -16   1   9      411.18      488.86     66.94 o 
 -15   1   9     1040.00      894.88     75.65 o 
 -14   1   9        0.01       24.80     29.49 o 
 -13   1   9      800.16     1059.68     79.21 o 
 -12   1   9      354.97      367.12     40.41 o 
 -11   1   9        3.07       47.85     24.39 o 
 -10   1   9     5538.93     5802.97    195.01 o 
  -9   1   9     1669.00     1869.01     69.30 o 
  -8   1   9    12605.03    12748.62    267.28 o 
  -7   1   9    14957.16    15292.37    274.03 o 
  -6   1   9       45.19       71.55     19.65 o 
  -5   1   9     3201.78     3376.52     88.39 o 
  -4   1   9     2613.30     2699.29     68.89 o 
  -3   1   9        1.30       -8.84     12.63 o 
  -2   1   9      655.05      594.84     35.98 o 
  -1   1   9      272.76      268.65     27.98 o 
   0   1   9     1057.38     1088.83     50.08 o 
   1   1   9       18.99       41.68     18.05 o 
   2   1   9       49.38       41.27     25.62 o 
   3   1   9     1331.75     1182.54     76.31 o 
   4   1   9      142.68      143.46     37.58 o 
   5   1   9      142.56      162.86     40.95 o 
   6   1   9     1883.13     2102.35     89.27 o 
   7   1   9     1221.05     1196.89     87.16 o 
   8   1   9       16.13       20.21     37.96 o 
   9   1   9      953.63     1095.38     92.12 o 
  10   1   9      309.27      375.67     66.45 o 
  11   1   9      620.85      787.37     90.49 o 
  12   1   9      238.54      325.20     69.86 o 
  13   1   9      275.19      228.07     69.00 o 
 -19   2   9       18.28       -3.84     54.87 o 
 -18   2   9       37.40      101.77     52.79 o 
 -17   2   9      790.01      766.20     80.70 o 
 -16   2   9      393.80      131.71     70.92 o 
 -15   2   9      161.96      153.44     52.58 o 
 -14   2   9     2489.94     2482.34    217.30 o 
 -13   2   9      729.98      662.73     66.35 o 
 -12   2   9     3102.33     3198.20    125.95 o 
 -11   2   9      918.09      922.92     66.59 o 
 -10   2   9       44.50       33.64     33.94 o 
  -9   2   9    15479.37    15373.86    281.01 o 
  -8   2   9     8812.24     9048.54    176.07 o 
  -7   2   9     2816.95     2773.46     71.55 o 
  -6   2   9    22123.06    22511.21    390.37 o 
  -5   2   9     7743.02     7829.53    152.78 o 
  -4   2   9      147.66      167.72     19.72 o 
  -3   2   9     5236.88     4963.48    115.41 o 
  -2   2   9       48.49       64.31     18.25 o 
  -1   2   9     1423.02     1563.81     53.25 o 
   0   2   9      230.26      305.88     28.65 o 
   1   2   9        2.13      -23.63     15.75 o 
   2   2   9       56.25       74.46     24.64 o 
   3   2   9      845.99      835.80     88.42 o 
   4   2   9     2757.87     2854.81    103.89 o 
   5   2   9     3577.35     3737.34    125.87 o 
   6   2   9       40.34       16.54     29.15 o 
   7   2   9     2979.87     3112.84    102.40 o 
   8   2   9     2164.67     2257.05    142.73 o 
   9   2   9       87.58       92.74     45.63 o 
  10   2   9      957.96      988.38     94.22 o 
  11   2   9      179.49      226.11     62.37 o 
  12   2   9      148.57       51.78     53.74 o 
  13   2   9      253.49      202.98     65.76 o 
 -19   3   9       43.98       56.28     91.53 o 
 -18   3   9       66.98       16.73     59.91 o 
 -17   3   9       90.68      166.84     61.36 o 
 -16   3   9      739.15      619.28     75.40 o 
 -15   3   9      937.53      851.66     80.56 o 
 -14   3   9        2.99      -58.48     38.98 o 
 -13   3   9     1847.19     2038.01    107.26 o 
 -12   3   9      328.10      293.60     71.80 o 
 -11   3   9     4629.14     4452.91    156.39 o 
 -10   3   9     2396.24     2477.87     88.06 o 
  -9   3   9      516.83      526.48     59.59 o 
  -8   3   9     3042.81     3183.89    111.86 o 
  -7   3   9    17776.06    18399.60    356.78 o 
  -6   3   9     3749.76     3913.91     90.85 o 
  -5   3   9     6731.25     6889.41    139.83 o 
  -4   3   9    12434.60    12469.57    223.59 o 
  -3   3   9      601.28      628.67     30.76 o 
  -2   3   9     1392.93     1468.48     46.94 o 
  -1   3   9        9.09        4.42     12.79 o 
   0   3   9      137.58      123.22     26.41 o 
   1   3   9     2772.91     3051.15     99.83 o 
   2   3   9     4515.02     4318.66    130.29 o 
   3   3   9      873.25      859.98     55.92 o 
   4   3   9       54.03       27.35     43.14 o 
   5   3   9     1366.98     1323.59    134.40 o 
   6   3   9     2196.46     2200.25     97.42 o 
   7   3   9      306.03      332.99     51.76 o 
   8   3   9      103.00      119.39     53.10 o 
   9   3   9      201.92      260.25     49.70 o 
  10   3   9      159.21      188.56     54.84 o 
  11   3   9        0.98      -28.64     36.71 o 
  12   3   9      124.20      246.52     65.72 o 
  13   3   9        1.54       32.34     56.56 o 
 -18   4   9      149.37      183.17     77.80 o 
 -17   4   9      231.74      263.53     79.19 o 
 -16   4   9        2.15      -18.05     51.68 o 
 -15   4   9      774.16      993.64    103.72 o 
 -14   4   9      225.70      150.95     57.41 o 
 -13   4   9      500.62      486.11     66.55 o 
 -12   4   9      256.15      309.01     56.13 o 
 -11   4   9       80.76       95.12     36.10 o 
 -10   4   9     1199.09     1145.39     63.24 o 
  -9   4   9      547.17      610.44     78.78 o 
  -8   4   9     1793.28     1711.54     70.73 o 
  -7   4   9      224.14      248.97     33.27 o 
  -6   4   9     4863.60     4730.66    144.04 o 
  -5   4   9     7708.74     7777.78    273.20 o 
  -4   4   9      301.37      299.35     27.30 o 
  -3   4   9     1667.35     1704.51     69.79 o 
  -2   4   9     3317.06     3122.80     84.77 o 
  -1   4   9      190.61      236.43     27.11 o 
   0   4   9      417.00      468.10     35.57 o 
   1   4   9     3632.66     3564.72    113.14 o 
   2   4   9      622.03      629.84     49.53 o 
   3   4   9     3482.58     3462.75    116.17 o 
   4   4   9     3976.34     3789.97    225.08 o 
   5   4   9        7.96      -22.53     28.00 o 
   6   4   9      820.08      815.54     65.08 o 
   7   4   9       93.96      137.33     41.68 o 
   8   4   9       55.22        8.30     37.33 o 
   9   4   9        1.67       -1.32     34.79 o 
  10   4   9       62.81        2.03     38.80 o 
  11   4   9       72.73      164.86     51.34 o 
  12   4   9       14.77      -21.51     42.32 o 
 -18   5   9        4.32        2.63     94.70 o 
 -17   5   9      151.84      147.90    107.82 o 
 -16   5   9      516.04      671.67     98.03 o 
 -15   5   9      318.83      346.11     77.65 o 
 -14   5   9     2091.54     2279.94    146.21 o 
 -13   5   9      139.12      189.85     62.39 o 
 -12   5   9     1399.25     1491.00    142.30 o 
 -11   5   9      420.88      328.28     50.03 o 
 -10   5   9      538.84      557.63     57.63 o 
  -9   5   9      300.57      376.33     48.60 o 
  -8   5   9      756.52      862.77     61.22 o 
  -7   5   9      407.57      473.48     58.51 o 
  -6   5   9     1604.75     1737.35     96.30 o 
  -5   5   9      149.91      187.14     40.89 o 
  -4   5   9     2581.85     2732.58    120.93 o 
  -3   5   9     3497.17     3310.02    145.79 o 
  -2   5   9      164.45      146.74     27.69 o 
  -1   5   9     4748.61     4533.01    115.37 o 
   0   5   9     2575.92     2637.69    114.74 o 
   1   5   9       20.12      -10.05     19.86 o 
   2   5   9     4369.55     4254.64    116.60 o 
   3   5   9     3115.42     3318.73    117.14 o 
   4   5   9      791.28      721.04     82.98 o 
   5   5   9     3798.87     3940.20    137.01 o 
   6   5   9       52.77       87.86     63.09 o 
   7   5   9     1251.38     1177.61     79.28 o 
   8   5   9        8.82      -40.86     34.04 o 
   9   5   9       46.90      -13.94     54.49 o 
  10   5   9        5.57       22.39     40.21 o 
  11   5   9       22.60        0.66     42.61 o 
  12   5   9       21.58       10.76     44.68 o 
 -17   6   9        0.13        1.97    129.92 o 
 -16   6   9      341.51      306.22     92.55 o 
 -15   6   9      573.71      616.24     95.71 o 
 -14   6   9      192.68      151.02     63.73 o 
 -13   6   9     1750.94     2096.40    179.12 o 
 -12   6   9        1.84       39.49     39.07 o 
 -11   6   9      487.72      432.28     59.19 o 
 -10   6   9      648.62      494.15     70.72 o 
  -9   6   9     1676.92     1686.43     89.12 o 
  -8   6   9      224.30      184.05     69.34 o 
  -7   6   9     1033.74     1066.57     84.84 o 
  -6   6   9       16.88       49.66     38.66 o 
  -5   6   9      180.52      191.44    108.73 o 
  -4   6   9      152.87      150.85     42.52 o 
  -3   6   9      328.31      353.37     54.70 o 
  -2   6   9      494.96      520.69     73.73 o 
  -1   6   9      685.37      693.35     55.15 o 
   0   6   9      234.74      300.07     71.67 o 
   1   6   9     2371.68     2316.97     80.30 o 
   2   6   9      963.73     1037.44     90.24 o 
   3   6   9      270.33      262.39     36.82 o 
   4   6   9     1079.19     1097.50     62.77 o 
   5   6   9      323.42      267.04     41.25 o 
   6   6   9      667.51      792.37    123.98 o 
   7   6   9      123.21      125.42     44.33 o 
   8   6   9      513.52      496.79     75.08 o 
   9   6   9        7.32       24.99     44.18 o 
  10   6   9        0.96       28.10     39.79 o 
  11   6   9       39.58       48.10     46.02 o 
 -16   7   9        3.75        9.96     66.32 o 
 -15   7   9       51.56       57.76     69.73 o 
 -14   7   9      176.66      197.96     63.36 o 
 -13   7   9      105.35      177.28     53.62 o 
 -12   7   9      221.56      285.22     58.09 o 
 -11   7   9      104.40       94.08     46.53 o 
 -10   7   9       56.62      -20.84     41.12 o 
  -9   7   9        0.49       31.82     38.05 o 
  -8   7   9     1002.33     1111.25    115.12 o 
  -7   7   9      874.98      853.05     81.15 o 
  -6   7   9       49.28      -31.66     36.99 o 
  -5   7   9     1050.79     1115.76    123.69 o 
  -4   7   9       16.31       14.03     35.72 o 
  -3   7   9      745.95      740.97     74.05 o 
  -2   7   9      199.74      137.25     46.92 o 
  -1   7   9       28.38       26.83     30.35 o 
   0   7   9      452.86      595.82     64.25 o 
   1   7   9      704.50      727.68     71.25 o 
   2   7   9        1.48       -9.81     42.57 o 
   3   7   9      113.06      147.67     78.92 o 
   4   7   9        8.22      -32.80     42.42 o 
   5   7   9      167.13      196.31     43.28 o 
   6   7   9      438.75      362.45     48.32 o 
   7   7   9      349.43      454.87     60.77 o 
   8   7   9        3.34       53.10     36.75 o 
   9   7   9       52.58       62.88     40.74 o 
  10   7   9        0.49      -27.39     56.89 o 
 -14   8   9        0.18       19.70     52.41 o 
 -13   8   9       26.05      -13.94     54.86 o 
 -12   8   9       48.41       77.72     49.44 o 
 -11   8   9        1.29      -43.40     41.67 o 
 -10   8   9       69.40       14.12     40.67 o 
  -9   8   9      303.30      276.94     65.40 o 
  -8   8   9      243.78      104.99     50.60 o 
  -7   8   9       18.41       32.02     46.88 o 
  -6   8   9       52.51        6.81     41.17 o 
  -5   8   9      588.74      576.77    138.80 o 
  -4   8   9     1373.38     1409.95    103.02 o 
  -3   8   9      194.38      215.13     55.52 o 
  -2   8   9      562.12      459.15     66.63 o 
  -1   8   9       46.55       15.03     26.90 o 
   0   8   9      237.58      234.22     48.01 o 
   1   8   9      154.16      122.41     42.27 o 
   2   8   9      158.02      173.06     45.03 o 
   3   8   9      431.12      390.84     58.10 o 
   4   8   9      247.42      233.43     51.18 o 
   5   8   9        3.39       -0.52     54.97 o 
   6   8   9       50.77       72.51     70.11 o 
   7   8   9      119.71       99.90     49.53 o 
   8   8   9       15.97       78.68     48.66 o 
 -13   9   9        5.40       54.61     62.78 o 
 -12   9   9       13.61       42.34     49.03 o 
 -11   9   9        2.49      -82.39     54.93 o 
 -10   9   9       26.70        8.57     44.97 o 
  -9   9   9      165.92      167.69     61.91 o 
  -8   9   9        2.65        9.69     76.22 o 
  -7   9   9        5.15      -11.90     46.85 o 
  -6   9   9      359.59      265.26     61.91 o 
  -5   9   9      111.10      113.52     53.27 o 
  -4   9   9      130.40       78.28     49.22 o 
  -3   9   9      935.28     1040.63     94.70 o 
  -2   9   9      306.89      355.27     67.46 o 
  -1   9   9     1119.99     1080.78    210.48 o 
   0   9   9      624.21      761.52     70.87 o 
   1   9   9      369.53      286.03     64.17 o 
   2   9   9     1056.17     1244.51    103.18 o 
   3   9   9        9.13       33.73     41.74 o 
   4   9   9      381.09      381.81     86.21 o 
   5   9   9       42.15      131.93     65.81 o 
   6   9   9        4.63      -53.08     59.48 o 
   7   9   9       19.25      -47.33     57.41 o 
 -10  10   9       23.04       50.05     49.82 o 
  -9  10   9        6.51       14.20     87.65 o 
  -8  10   9      151.67      197.90     64.84 o 
  -7  10   9       16.35        6.17     49.80 o 
  -6  10   9      311.61      143.47     58.56 o 
  -5  10   9        8.33       41.67     75.14 o 
  -4  10   9      118.23      224.23    153.50 o 
  -3  10   9       44.54        8.32     47.38 o 
  -2  10   9      295.00      428.19     72.60 o 
  -1  10   9      106.97       84.94     54.33 o 
   0  10   9      385.72      360.66     72.16 o 
   1  10   9      449.85      479.04     89.24 o 
   2  10   9        1.93       15.40     64.27 o 
   3  10   9      132.19      134.28     71.85 o 
   4  10   9       11.33       76.24     66.37 o 
  -6  11   9       86.61      158.79     65.06 o 
  -5  11   9      147.17      114.17     59.73 o 
  -4  11   9       67.97       17.74     54.84 o 
  -3  11   9       43.88       41.30     59.02 o 
  -2  11   9       21.28      111.29     84.44 o 
  -1  11   9      171.74      175.30     99.65 o 
   0  11   9       90.00      197.87    108.84 o 
 -19   0  10        7.78      -51.76    111.90 o 
 -18   0  10       20.66       38.59    114.35 o 
 -17   0  10     1124.18      989.33    168.46 o 
 -16   0  10      203.94      127.92     58.32 o 
 -15   0  10     2997.68     3266.84    160.49 o 
 -14   0  10     5647.34     5332.42    311.55 o 
 -13   0  10      206.22      182.81     52.95 o 
 -12   0  10     7066.12     7356.79    257.65 o 
 -11   0  10     6025.60     5933.86    215.60 o 
 -10   0  10     3700.07     3451.42    145.11 o 
  -9   0  10    13804.96    13283.31    396.00 o 
  -8   0  10        8.33       24.73     26.76 o 
  -7   0  10     7997.55     7667.90    245.92 o 
  -6   0  10     6421.44     5976.36    200.29 o 
  -5   0  10    14019.99    13434.13    309.14 o 
  -4   0  10     1047.40      933.04     61.49 o 
  -3   0  10     6825.28     6448.72    270.05 o 
  -2   0  10     5269.40     4855.98    165.73 o 
  -1   0  10       33.80       85.71     27.68 o 
   0   0  10      138.50      114.61     31.96 o 
   1   0  10       31.43       26.12     22.50 o 
   2   0  10     3921.39     3523.40    197.15 o 
   3   0  10     1143.49     1015.57    104.45 o 
   4   0  10     9116.09     9043.44    404.92 o 
   5   0  10     1857.54     1830.55    103.73 o 
   6   0  10     1580.41     1646.02    141.92 o 
   8   0  10     1400.50     1686.66    153.76 o 
   9   0  10      382.73      340.80     89.13 o 
  10   0  10      492.27      501.51    106.79 o 
  11   0  10       10.98       -0.10     62.48 o 
  12   0  10        4.47      -48.29     62.89 o 
  13   0  10       45.48      135.48     92.91 o 
 -19   1  10       13.54       33.71     83.04 o 
 -18   1  10       12.40      -56.35     51.89 o 
 -17   1  10       37.52       16.97     50.41 o 
 -16   1  10      934.17      785.34     78.80 o 
 -15   1  10     1101.99     1121.78     85.41 o 
 -14   1  10      253.97      193.11     85.56 o 
 -13   1  10     6207.77     6383.56    166.62 o 
 -12   1  10     1753.75     1727.82     97.85 o 
 -11   1  10     3981.75     3683.24    109.06 o 
 -10   1  10     3409.86     3512.95    103.68 o 
  -9   1  10      370.25      294.70     37.74 o 
  -8   1  10     7213.29     6759.16    159.54 o 
  -7   1  10     4234.26     4089.22    109.06 o 
  -6   1  10     1882.71     1897.72     73.21 o 
  -5   1  10     1742.82     1616.51     49.63 o 
  -4   1  10    13873.31    13155.56    238.85 o 
  -3   1  10     6409.73     5975.54    138.69 o 
  -2   1  10     1136.67     1136.54     46.80 o 
  -1   1  10     3101.38     3090.86     97.11 o 
   0   1  10      350.01      269.49     29.90 o 
   1   1  10      323.39      195.44     93.16 o 
   2   1  10       34.81       29.96     27.28 o 
   3   1  10     3419.98     3293.76    138.39 o 
   4   1  10      126.41      181.37     48.70 o 
   5   1  10     4536.00     4824.12    182.83 o 
   6   1  10     5280.33     5376.16    234.03 o 
   7   1  10        9.52      -30.52     38.95 o 
   8   1  10     1330.93     1458.02    103.92 o 
   9   1  10      435.83      690.95     82.28 o 
  10   1  10       28.39      133.61     52.96 o 
  11   1  10        4.94       25.65     49.38 o 
  12   1  10       11.16      -27.14    110.57 o 
  13   1  10        0.86      -12.88     54.39 o 
 -19   2  10      240.97      310.39     71.00 o 
 -18   2  10      119.18      160.09    111.47 o 
 -17   2  10       84.15       81.94     53.83 o 
 -16   2  10        9.30       10.06     45.31 o 
 -15   2  10       32.98       24.50     53.66 o 
 -14   2  10      908.74     1030.02     81.78 o 
 -13   2  10        3.15      -17.34     37.40 o 
 -12   2  10     1676.43     1538.27     96.68 o 
 -11   2  10      280.37      235.86     55.45 o 
 -10   2  10      742.73      724.99     45.76 o 
  -9   2  10       78.44       48.82     23.89 o 
  -8   2  10      742.95      708.81     43.45 o 
  -7   2  10      393.22      433.10     29.26 o 
  -6   2  10     3429.00     3363.57     82.24 o 
  -5   2  10     4345.45     3873.94     89.93 o 
  -4   2  10      231.52      212.37     22.29 o 
  -3   2  10     4275.13     4211.88    108.40 o 
  -2   2  10     5594.29     5333.84    145.25 o 
  -1   2  10       33.19        9.38     19.80 o 
   0   2  10     1709.54     1637.59     84.59 o 
   1   2  10      888.90      811.45     63.40 o 
   2   2  10        0.31      -20.70     19.72 o 
   3   2  10      512.54      482.07     55.43 o 
   4   2  10      751.32      905.42     74.50 o 
   5   2  10      807.82      732.34     70.75 o 
   6   2  10      894.57      861.76     78.63 o 
   7   2  10      549.51      547.59     56.19 o 
   8   2  10        5.10       18.33     35.40 o 
   9   2  10       12.16       11.92     41.51 o 
  10   2  10        8.14      -54.96     36.64 o 
  11   2  10       40.78      116.78     54.11 o 
  12   2  10        3.08       47.32     57.07 o 
 -19   3  10       26.57      -23.17     90.66 o 
 -18   3  10      328.00      174.11     65.50 o 
 -17   3  10       29.46       15.92     52.95 o 
 -16   3  10      420.25      468.01     97.05 o 
 -15   3  10      296.87      329.29     79.29 o 
 -14   3  10       33.30       27.66     45.00 o 
 -13   3  10       81.33      104.36     47.20 o 
 -12   3  10      126.52       73.65     45.57 o 
 -11   3  10       10.11        1.12     36.81 o 
 -10   3  10        1.49      -42.33     28.33 o 
  -9   3  10      186.20      166.49     32.40 o 
  -8   3  10     1940.53     1972.11    131.64 o 
  -7   3  10       71.78       97.69     21.06 o 
  -6   3  10     2447.57     2257.86     64.63 o 
  -5   3  10     1025.86     1021.80     44.86 o 
  -4   3  10     1065.31      906.53     57.58 o 
  -3   3  10      957.62      866.77     41.48 o 
  -2   3  10     1786.90     1563.85     51.26 o 
  -1   3  10     3761.39     3263.37    106.15 o 
   0   3  10        5.83       28.82     19.41 o 
   1   3  10      659.27      629.13     50.15 o 
   2   3  10      480.83      459.03     56.84 o 
   3   3  10       23.90       40.47     28.61 o 
   4   3  10       59.37      103.61     33.99 o 
   5   3  10       18.81      -18.27     29.32 o 
   6   3  10      132.98      172.83     40.68 o 
   7   3  10      139.64      188.81     43.35 o 
   8   3  10        2.43      -10.82     31.62 o 
   9   3  10      147.55      127.41     44.14 o 
  10   3  10        3.26      -22.15     42.34 o 
  11   3  10        9.03      -23.80     45.36 o 
  12   3  10       16.60      -32.16     50.85 o 
 -18   4  10       78.13      -21.50     92.19 o 
 -17   4  10      492.75      619.01    306.80 o 
 -16   4  10      121.83       70.16     57.88 o 
 -15   4  10      673.62      761.81     82.65 o 
 -14   4  10     1624.83     1653.26    106.56 o 
 -13   4  10        2.24        4.72     43.79 o 
 -12   4  10      603.00      469.89     65.53 o 
 -11   4  10        9.88       36.98     40.41 o 
 -10   4  10      460.04      475.78     48.40 o 
  -9   4  10      113.31      111.68     42.38 o 
  -8   4  10      404.60      444.58     42.27 o 
  -7   4  10     1677.79     1669.98     73.27 o 
  -6   4  10     5510.51     5652.14    145.67 o 
  -5   4  10      112.65       81.05     29.06 o 
  -4   4  10     1995.58     2093.71     68.55 o 
  -3   4  10      472.30      442.88     45.89 o 
  -2   4  10       41.74       30.77     19.41 o 
  -1   4  10     3202.05     3101.68     89.15 o 
   0   4  10     2030.05     1994.49     75.16 o 
   1   4  10        0.99      -23.31     23.45 o 
   2   4  10       21.71       24.53     26.70 o 
   3   4  10       92.55       82.28     48.73 o 
   4   4  10      524.69      547.37     53.69 o 
   5   4  10      403.97      342.03     50.70 o 
   6   4  10       30.84       27.91     35.50 o 
   7   4  10     1460.29     1417.52     86.03 o 
   8   4  10      562.03      729.45     76.97 o 
   9   4  10      186.51      230.66     49.85 o 
  10   4  10      489.25      558.63     68.10 o 
  11   4  10       39.75       94.55     47.26 o 
  12   4  10       92.89       82.74     50.38 o 
 -17   5  10      181.79      207.66     76.14 o 
 -16   5  10      804.42      779.85    114.61 o 
 -15   5  10      139.15      115.49     75.04 o 
 -14   5  10      271.00      329.49     72.75 o 
 -13   5  10      330.65      269.40     65.48 o 
 -12   5  10       38.84       61.69     49.58 o 
 -11   5  10      155.55      157.41     49.30 o 
 -10   5  10      256.80      147.01     41.36 o 
  -9   5  10      109.95      118.31     35.58 o 
  -8   5  10      715.48      814.60     62.05 o 
  -7   5  10     2552.06     2603.11    103.72 o 
  -6   5  10      141.31      118.32     41.62 o 
  -5   5  10     3584.11     3433.58    190.16 o 
  -4   5  10     1225.00     1311.69     85.87 o 
  -3   5  10     1172.02     1163.91     81.53 o 
  -2   5  10      927.25      805.53     56.53 o 
  -1   5  10        0.81       12.87     22.10 o 
   0   5  10      280.39      272.84     32.07 o 
   1   5  10       42.60      -17.93     21.39 o 
   2   5  10      550.24      565.49     45.17 o 
   3   5  10       58.07       18.36     33.30 o 
   4   5  10      627.22      493.94     64.88 o 
   5   5  10      535.52      539.67     96.82 o 
   6   5  10      715.50      880.70    103.41 o 
   7   5  10       89.97       72.86     83.95 o 
   8   5  10      348.45      358.08     80.26 o 
   9   5  10      680.19      722.54     73.86 o 
  10   5  10       32.56        1.28     43.33 o 
  11   5  10       49.12       43.72     47.51 o 
 -17   6  10       96.93       74.53    112.10 o 
 -16   6  10      105.36      218.38    153.45 o 
 -15   6  10      398.49      439.94    105.21 o 
 -14   6  10        0.99       19.80     53.00 o 
 -13   6  10       57.76       87.18     58.47 o 
 -12   6  10       41.14       28.48     41.41 o 
 -11   6  10      692.02      694.86     68.38 o 
 -10   6  10      117.56      171.69     43.78 o 
  -9   6  10      931.49      934.16    189.16 o 
  -8   6  10      648.04      642.06     60.49 o 
  -7   6  10      294.21      227.98     51.37 o 
  -6   6  10     3182.67     3204.83    245.65 o 
  -5   6  10     1607.27     1581.43    111.03 o 
  -4   6  10      496.68      532.73     66.93 o 
  -3   6  10      947.81     1132.04     85.37 o 
  -2   6  10     2138.46     2474.63    123.20 o 
  -1   6  10      264.53      196.51     52.24 o 
   0   6  10       93.61       40.76     28.61 o 
   1   6  10      559.32      528.37     45.12 o 
   2   6  10        1.72      -21.44     25.44 o 
   3   6  10     1012.79     1051.95     61.18 o 
   4   6  10       97.23       83.04     38.77 o 
   5   6  10       34.99       39.17     32.67 o 
   6   6  10       58.85       50.50     39.48 o 
   7   6  10       39.65       17.31     38.40 o 
   8   6  10      337.98      429.40     76.59 o 
   9   6  10       53.08       26.88     45.60 o 
  10   6  10       15.66      -24.60     40.56 o 
 -15   7  10       40.35       48.93     63.08 o 
 -14   7  10       16.37       36.46     60.69 o 
 -13   7  10        1.67       -7.96     43.48 o 
 -12   7  10       42.07       77.59     49.54 o 
 -11   7  10      172.71      221.77     63.03 o 
 -10   7  10       65.00      100.20     65.87 o 
  -9   7  10      510.99      623.92     64.19 o 
  -8   7  10       74.72       71.92     48.58 o 
  -7   7  10      498.70      663.33     83.62 o 
  -6   7  10      490.16      464.05     94.59 o 
  -5   7  10       57.06       33.82     43.93 o 
  -4   7  10     1904.81     1927.86    143.75 o 
  -3   7  10     1772.97     1969.59    241.56 o 
  -2   7  10       29.30       15.40     41.62 o 
  -1   7  10     2951.15     3127.01    147.65 o 
   0   7  10      492.02      440.35    100.01 o 
   1   7  10      694.06      711.01     95.59 o 
   2   7  10     1208.95     1295.41     82.02 o 
   3   7  10        3.58       34.65     38.47 o 
   4   7  10      219.37      174.69     48.42 o 
   5   7  10      152.42      177.26     41.08 o 
   6   7  10        4.14       17.91     33.10 o 
   7   7  10        1.16      -24.87     34.11 o 
   8   7  10        0.68      -24.56     35.23 o 
   9   7  10        0.47       13.68     39.43 o 
 -14   8  10       28.62       41.78     94.29 o 
 -13   8  10       32.12       10.55     50.79 o 
 -12   8  10       23.82       47.47     49.23 o 
 -11   8  10        9.23       24.27     44.15 o 
 -10   8  10      258.94      203.55     54.66 o 
  -9   8  10       73.80       35.71     49.55 o 
  -8   8  10      686.53      800.68     92.40 o 
  -7   8  10     1371.02     1494.35    112.72 o 
  -6   8  10        3.51      -59.88     39.92 o 
  -5   8  10     1277.61     1519.65    108.31 o 
  -4   8  10       70.27      103.78     67.13 o 
  -3   8  10      554.26      549.81     73.56 o 
  -2   8  10     1487.12     1803.83    115.76 o 
  -1   8  10        8.97      -49.02     40.61 o 
   0   8  10     2281.53     2371.49    132.43 o 
   1   8  10      443.81      630.41     66.73 o 
   2   8  10      320.59      196.98     49.12 o 
   3   8  10      312.97      321.65     54.88 o 
   4   8  10       29.21       27.75     40.67 o 
   5   8  10        0.72      -39.90     40.14 o 
   6   8  10        2.67       18.05     44.13 o 
   7   8  10       14.00       -0.18     60.04 o 
 -12   9  10       49.70       86.89     55.35 o 
 -11   9  10      116.67       61.52     51.25 o 
 -10   9  10        9.01      -58.34     38.89 o 
  -9   9  10      138.39      221.67    153.91 o 
  -8   9  10      162.38      138.27    113.07 o 
  -7   9  10        1.72        6.50     45.69 o 
  -6   9  10      210.66      116.38     85.56 o 
  -5   9  10        0.03       47.15     74.84 o 
  -4   9  10      108.67      129.23     56.16 o 
  -3   9  10       24.60       23.57     47.08 o 
  -2   9  10      389.72      295.78     65.23 o 
  -1   9  10      174.00       98.70     51.62 o 
   0   9  10      102.46      178.88     84.13 o 
   1   9  10      128.05       76.08     51.71 o 
   2   9  10      119.42      220.86     85.45 o 
   3   9  10       38.57       78.72     45.86 o 
   4   9  10       56.69       75.65     48.38 o 
   5   9  10       69.91        0.29     59.09 o 
   6   9  10       24.87      108.21     67.27 o 
  -9  10  10       23.28      110.42     65.10 o 
  -8  10  10      129.23      143.39     64.45 o 
  -7  10  10        1.14       32.74     49.37 o 
  -6  10  10      453.27      462.08     80.39 o 
  -5  10  10      184.12      183.36     63.27 o 
  -4  10  10       26.72       43.55     51.46 o 
  -3  10  10        9.20      -13.59     46.41 o 
  -2  10  10      216.06      118.33     59.16 o 
  -1  10  10      410.57      450.67     75.84 o 
   0  10  10        1.58      -31.81     50.00 o 
   1  10  10       14.17       29.04     54.57 o 
   2  10  10      259.70      263.11    113.23 o 
   3  10  10      163.92      170.21    108.07 o 
 -19   1  11      197.00      111.86     90.28 o 
 -18   1  11      144.85      214.66     82.74 o 
 -17   1  11      484.82      539.60     75.10 o 
 -16   1  11      881.89      910.62     84.50 o 
 -15   1  11       51.36       43.90     43.36 o 
 -14   1  11     1103.02     1084.07    123.04 o 
 -13   1  11      553.01      522.14     62.57 o 
 -12   1  11      195.03      160.46     36.49 o 
 -11   1  11      344.12      356.54     39.43 o 
 -10   1  11      565.61      626.91     45.72 o 
  -9   1  11      407.73      399.30     37.95 o 
  -8   1  11      445.15      372.21     34.95 o 
  -7   1  11      114.34       76.38     29.56 o 
  -6   1  11       16.56       -2.14     16.03 o 
  -5   1  11      221.36      208.68     22.14 o 
  -4   1  11     1887.67     1899.61     56.37 o 
  -3   1  11     1271.03     1216.06     50.87 o 
  -2   1  11     1734.63     1586.58     91.47 o 
  -1   1  11      255.30      290.06     35.34 o 
   0   1  11     7276.24     6952.07    184.81 o 
   1   1  11     1616.41     1412.66     85.49 o 
   2   1  11     2713.67     2859.25    245.70 o 
   3   1  11     1869.06     1958.94    107.42 o 
   4   1  11      201.12      154.04     89.74 o 
   5   1  11     3139.03     3083.52    141.32 o 
   6   1  11        6.72       46.32     31.45 o 
   7   1  11      220.18      172.60     69.12 o 
   8   1  11      890.29      877.12     87.49 o 
   9   1  11      119.05       89.61     91.38 o 
  10   1  11       18.56       53.54     48.76 o 
  11   1  11        0.74      -60.26     43.92 o 
  12   1  11       69.02       -2.33     52.64 o 
 -19   2  11        0.93      -20.69     54.14 o 
 -18   2  11      704.91      825.35    102.47 o 
 -17   2  11      400.76      334.83     68.20 o 
 -16   2  11      138.33      120.53     56.95 o 
 -15   2  11     2975.75     3285.58    143.90 o 
 -14   2  11     1198.71     1353.60    146.61 o 
 -13   2  11      253.73      312.30     57.87 o 
 -12   2  11     2309.78     2449.27    113.41 o 
 -11   2  11     1243.49     1159.87    110.56 o 
 -10   2  11      320.82      264.43     46.29 o 
  -9   2  11     1782.33     1768.35     69.62 o 
  -8   2  11       43.21       51.05     21.62 o 
  -7   2  11     1367.00     1324.16     57.25 o 
  -6   2  11      422.39      545.29     33.80 o 
  -5   2  11      586.68      616.12     34.10 o 
  -4   2  11       92.36      108.01     22.19 o 
  -3   2  11      358.34      331.27     27.10 o 
  -2   2  11     7321.38     7284.47    189.69 o 
  -1   2  11     9270.06     9265.96    463.47 o 
   0   2  11        0.21      -39.35     36.50 o 
   1   2  11     5237.77     5245.33    186.38 o 
   2   2  11     2733.06     2479.63    141.41 o 
   3   2  11      195.54      179.37     43.40 o 
   4   2  11     2362.38     2535.77    125.61 o 
   5   2  11       14.95       84.16     54.78 o 
   6   2  11     1275.45     1256.10     94.60 o 
   7   2  11     2242.58     2636.67    111.24 o 
   8   2  11      156.39      225.77     55.43 o 
   9   2  11      567.78      652.22    117.21 o 
  10   2  11      775.56      776.26     91.96 o 
  11   2  11        6.60       35.91     52.66 o 
 -18   3  11       39.61       35.74     82.88 o 
 -17   3  11      655.07      574.36     81.59 o 
 -16   3  11      726.32      898.30    101.06 o 
 -15   3  11      271.70      253.19     58.25 o 
 -14   3  11     1206.23     1273.24     92.69 o 
 -13   3  11     2386.54     2211.03    166.74 o 
 -12   3  11      163.07      127.03     47.22 o 
 -11   3  11      548.88      554.41     63.58 o 
 -10   3  11     2595.22     2468.37    133.02 o 
  -9   3  11      272.14      350.45     85.42 o 
  -8   3  11     1930.18     1969.84     94.23 o 
  -7   3  11     2155.38     2266.73     80.35 o 
  -6   3  11       42.00       40.31     18.30 o 
  -5   3  11     2372.83     2263.92     66.43 o 
  -4   3  11     1834.16     1885.48     69.02 o 
  -3   3  11     6250.01     6137.28    144.53 o 
  -2   3  11      773.85      747.29     50.29 o 
  -1   3  11     7130.83     6853.07    182.35 o 
   0   3  11     8792.64     8441.71    218.13 o 
   1   3  11      147.84      121.05     31.30 o 
   2   3  11      643.19      724.27     60.13 o 
   3   3  11      739.05      893.19     63.38 o 
   4   3  11        3.05       29.54     30.81 o 
   5   3  11     1400.37     1449.06     82.41 o 
   6   3  11     1938.15     2195.77    104.09 o 
   7   3  11        4.45      -27.44     33.76 o 
   8   3  11     1554.28     1747.01    115.10 o 
   9   3  11      943.17     1227.62    104.13 o 
  10   3  11        3.37       28.70     47.23 o 
  11   3  11      182.83      193.11     64.87 o 
 -18   4  11      123.75      121.26     72.72 o 
 -17   4  11       10.62       16.49     60.74 o 
 -16   4  11      188.08      241.34     78.16 o 
 -15   4  11       38.00       50.86     52.91 o 
 -14   4  11      495.64      582.16     74.83 o 
 -13   4  11      269.10      219.22     57.91 o 
 -12   4  11      802.65      902.18     80.17 o 
 -11   4  11     3139.43     3068.92    134.44 o 
 -10   4  11      186.56      186.12     46.77 o 
  -9   4  11     2934.93     3121.78    218.49 o 
  -8   4  11     3201.33     3263.03    130.71 o 
  -7   4  11       70.44      121.61     36.97 o 
  -6   4  11     3593.80     3485.61    112.99 o 
  -5   4  11     3194.52     3382.96    117.74 o 
  -4   4  11       30.62       38.39     39.18 o 
  -3   4  11     3393.49     3637.81    101.37 o 
  -2   4  11     6980.44     7006.99    184.81 o 
  -1   4  11      720.77      874.15     48.31 o 
   0   4  11     1955.76     1835.50     69.28 o 
   1   4  11     1322.71     1291.01     70.62 o 
   2   4  11       62.47       30.87     29.37 o 
   3   4  11      197.49      180.28     40.06 o 
   4   4  11       31.52       16.80     31.73 o 
   5   4  11      251.13      277.29     48.08 o 
   6   4  11        4.83       14.22     35.57 o 
   7   4  11      704.42      791.22     71.82 o 
   8   4  11      587.39      783.44     79.57 o 
   9   4  11       50.41       57.34     55.92 o 
  10   4  11      359.05      420.18     63.52 o 
  11   4  11       35.39      111.52     58.16 o 
 -17   5  11        3.52       56.39     64.83 o 
 -16   5  11       60.04      -39.01     58.73 o 
 -15   5  11       58.71      -13.88     55.69 o 
 -14   5  11      410.61      407.15     82.65 o 
 -13   5  11       30.48       50.04     94.64 o 
 -12   5  11     1829.16     1838.99    231.30 o 
 -11   5  11       25.81        3.05     43.91 o 
 -10   5  11     3248.36     3477.76    131.17 o 
  -9   5  11      690.48      646.98     58.67 o 
  -8   5  11      483.22      508.65     53.65 o 
  -7   5  11     1531.95     1599.26     99.60 o 
  -6   5  11     1118.43     1150.53     83.75 o 
  -5   5  11      184.78      205.98     53.96 o 
  -4   5  11     3342.56     3289.97    144.62 o 
  -3   5  11      765.89      839.37    119.15 o 
  -2   5  11     1678.70     1910.68    199.60 o 
  -1   5  11     2149.30     2160.55     86.45 o 
   0   5  11       23.12       38.12     31.02 o 
   1   5  11     1486.09     1490.67     67.54 o 
   2   5  11      447.10      437.54     45.59 o 
   3   5  11      247.88      153.10     41.40 o 
   4   5  11       76.52       33.10     36.29 o 
   5   5  11      601.80      709.37    128.74 o 
   6   5  11       17.50       47.38     40.57 o 
   7   5  11      419.53      556.20     63.97 o 
   8   5  11        4.62       32.29     63.23 o 
   9   5  11      269.19      257.37     66.71 o 
  10   5  11        5.70      -12.84     42.13 o 
 -16   6  11        0.35      -60.08     54.51 o 
 -15   6  11      386.41      294.51     79.80 o 
 -14   6  11      334.64      418.94     88.83 o 
 -13   6  11      148.87      182.31     66.74 o 
 -12   6  11      181.09      176.70     66.55 o 
 -11   6  11      213.46      339.28     71.24 o 
 -10   6  11      114.16      134.92     54.62 o 
  -9   6  11      474.85      466.21     56.97 o 
  -8   6  11     1118.00     1263.72     78.36 o 
  -7   6  11      207.17      176.82     48.38 o 
  -6   6  11      179.45      246.33     52.12 o 
  -5   6  11      266.38      249.52     55.00 o 
  -4   6  11      313.15      379.62    104.70 o 
  -3   6  11      442.14      442.44     63.69 o 
  -2   6  11      247.42      237.53     55.29 o 
  -1   6  11      489.05      394.45     64.32 o 
   0   6  11     1460.68     1491.45     83.74 o 
   1   6  11       35.20      -18.79     32.19 o 
   2   6  11      773.89      732.66     54.72 o 
   3   6  11      310.58      285.42     42.20 o 
   4   6  11      149.28      124.50     37.58 o 
   5   6  11        0.24       16.16     30.61 o 
   6   6  11      615.48      701.16     68.70 o 
   7   6  11      232.74      126.53     51.87 o 
   8   6  11       58.91       70.86     46.94 o 
   9   6  11       67.19        5.21     46.87 o 
 -15   7  11       45.64      107.71     70.94 o 
 -14   7  11      194.80      231.96     75.82 o 
 -13   7  11      276.24      192.08     71.53 o 
 -12   7  11       88.04       67.02     59.49 o 
 -11   7  11        1.91      -40.30     40.95 o 
 -10   7  11       22.71       11.88     42.49 o 
  -9   7  11      450.96      483.73     62.44 o 
  -8   7  11       14.76       96.21     47.74 o 
  -7   7  11      210.10      267.98     99.39 o 
  -6   7  11       33.53       -0.87     47.27 o 
  -5   7  11      265.51      322.58    124.25 o 
  -4   7  11      581.51      527.80     70.63 o 
  -3   7  11       44.64       21.43     44.11 o 
  -2   7  11       46.38       57.13    101.59 o 
  -1   7  11       61.81       68.48     42.98 o 
   0   7  11       27.49       22.95     42.33 o 
   1   7  11      922.30     1051.34     76.13 o 
   2   7  11      161.27       52.62     64.27 o 
   3   7  11       45.55       40.60     53.32 o 
   4   7  11       36.18       69.09     42.15 o 
   5   7  11      130.25      131.94     47.84 o 
   6   7  11        0.21      -19.15     33.99 o 
   7   7  11      292.09      338.42     52.38 o 
   8   7  11      193.53      148.18     45.05 o 
 -13   8  11       10.39      -11.82     60.33 o 
 -12   8  11        0.01      -43.34     47.81 o 
 -11   8  11       58.20       50.10     47.23 o 
 -10   8  11      288.72      271.96     61.02 o 
  -9   8  11      130.24      114.01     50.43 o 
  -8   8  11       13.21       42.68     51.81 o 
  -7   8  11       82.29      100.91     63.66 o 
  -6   8  11      535.79      565.64     76.88 o 
  -5   8  11     1250.88     1134.26     98.16 o 
  -4   8  11       54.88       -7.19     42.50 o 
  -3   8  11     1732.54     1646.27    113.61 o 
  -2   8  11      200.69      272.59     61.59 o 
  -1   8  11       63.22       71.53     51.79 o 
   0   8  11       15.30       10.49     54.78 o 
   1   8  11       56.32       89.50     50.79 o 
   2   8  11      186.60      174.64     49.47 o 
   3   8  11       82.60      137.52     46.97 o 
   4   8  11        0.03       49.34     43.18 o 
   5   8  11      138.77      160.38     53.32 o 
   6   8  11      207.15      183.85     92.26 o 
 -11   9  11       56.62      -32.16     70.34 o 
 -10   9  11        1.01      -41.80     46.64 o 
  -9   9  11      600.05      610.45     86.16 o 
  -8   9  11      128.05      147.36     63.73 o 
  -7   9  11      469.89      502.67    121.60 o 
  -6   9  11      248.27      528.56    121.70 o 
  -5   9  11      171.34      152.65     65.90 o 
  -4   9  11      707.06      797.32     91.02 o 
  -3   9  11        5.64       24.15     47.21 o 
  -2   9  11      394.91      490.14     80.76 o 
  -1   9  11      157.25      150.29     60.78 o 
   0   9  11       31.89      113.06     55.01 o 
   1   9  11       26.13      111.53     57.60 o 
   2   9  11      100.22      121.90     57.15 o 
   3   9  11        8.57       92.08     47.63 o 
   4   9  11        0.19        2.47     47.25 o 
  -8  10  11      488.76      538.59     88.79 o 
  -7  10  11      317.64      266.45     72.30 o 
  -6  10  11      273.63      371.47     74.36 o 
  -5  10  11      463.78      648.86     88.59 o 
  -4  10  11        0.63       -0.62     55.63 o 
  -3  10  11      310.26      430.87     81.23 o 
  -2  10  11       13.36       16.73     50.96 o 
  -1  10  11      149.43      198.53     68.32 o 
   0  10  11      132.24      101.78     62.65 o 
   1  10  11        0.06       12.13     56.23 o 
 -19   0  12        5.56      -45.23    120.88 o 
 -18   0  12     1796.32     1413.04    203.58 o 
 -17   0  12      330.27      130.28    108.02 o 
 -16   0  12     1838.60     2004.90    213.28 o 
 -15   0  12     2111.90     2141.10    215.22 o 
 -14   0  12       99.52       90.77     52.34 o 
 -13   0  12     1379.99     1487.70    106.50 o 
 -12   0  12     1554.10     1716.39    108.54 o 
 -11   0  12     1502.30     1643.74    103.20 o 
 -10   0  12      463.22      584.48     68.81 o 
  -9   0  12       93.87        6.53     32.88 o 
  -8   0  12     1256.48     1264.41     84.33 o 
  -7   0  12      607.12      615.31     59.45 o 
  -6   0  12      877.32      732.61     61.84 o 
  -5   0  12     3867.53     4019.49    153.71 o 
  -4   0  12     1609.41     1421.66     82.28 o 
  -3   0  12     1538.88     1563.76     84.90 o 
  -2   0  12    10212.20     9788.19    301.33 o 
  -1   0  12     7066.00     6141.15    206.26 o 
   0   0  12     3074.32     3081.52    185.82 o 
   1   0  12    23523.47    24384.69    935.22 o 
   2   0  12     1911.45     1768.75    148.55 o 
   3   0  12     1799.46     1759.25    146.82 o 
   4   0  12      755.55      728.37    105.67 o 
   5   0  12       19.82       27.03     57.17 o 
   6   0  12      661.94      561.23     97.20 o 
   7   0  12      211.92      316.10     86.78 o 
   8   0  12       38.41       46.97     68.41 o 
   9   0  12      326.91      162.34     84.54 o 
  10   0  12      652.48      631.27    124.25 o 
  11   0  12       36.88       24.61     73.31 o 
 -19   1  12      345.30      425.47    134.05 o 
 -18   1  12       59.49      108.70     86.11 o 
 -17   1  12      909.87      969.89     89.58 o 
 -16   1  12     1025.55     1050.99    128.75 o 
 -15   1  12       75.74      122.76     48.97 o 
 -14   1  12     2953.84     3154.13    136.69 o 
 -13   1  12      903.21     1008.57     79.36 o 
 -12   1  12        0.14       27.32     38.98 o 
 -11   1  12       93.30       34.05     28.20 o 
 -10   1  12     1178.74     1202.17     60.65 o 
  -9   1  12     2071.25     2125.17     78.50 o 
  -8   1  12       78.74       74.10     42.43 o 
  -7   1  12     2467.04     2507.01     99.29 o 
  -6   1  12      908.74      832.10     70.52 o 
  -5   1  12      323.50      320.30     31.61 o 
  -4   1  12     2902.88     2759.38     73.44 o 
  -3   1  12     3636.24     3464.13     97.13 o 
  -2   1  12      376.33      354.26     32.54 o 
  -1   1  12     6115.33     5717.45    160.61 o 
   0   1  12    13284.02    12229.68    297.66 o 
   1   1  12      397.07      311.78     79.18 o 
   2   1  12     5663.58     5719.12    206.04 o 
   3   1  12     3318.67     3203.59    146.25 o 
   4   1  12       74.77       10.46     37.90 o 
   5   1  12      970.81      994.77     86.32 o 
   6   1  12       46.34       34.79     33.54 o 
   7   1  12      297.58      283.29    145.44 o 
   8   1  12      636.52      633.93     79.69 o 
   9   1  12      276.06      256.84    130.74 o 
  10   1  12        0.51       26.68     49.92 o 
  11   1  12      108.02      208.86     74.99 o 
 -18   2  12        5.90       -3.72     54.41 o 
 -17   2  12      266.58      171.92     70.37 o 
 -16   2  12        5.67      -27.13     52.33 o 
 -15   2  12      869.87      954.14     86.75 o 
 -14   2  12      238.24      262.78     58.59 o 
 -13   2  12      256.17      229.84     50.49 o 
 -12   2  12      115.50      134.73     45.67 o 
 -11   2  12      442.79      454.84     58.93 o 
 -10   2  12     1292.17     1439.01     84.70 o 
  -9   2  12     1354.40     1267.30     92.85 o 
  -8   2  12     6592.96     6509.44    161.03 o 
  -7   2  12       38.91       49.96     23.26 o 
  -6   2  12     4093.09     3942.56    110.16 o 
  -5   2  12     1003.63      981.94     43.32 o 
  -4   2  12      103.04       90.77     25.12 o 
  -3   2  12      435.77      404.12     30.94 o 
  -2   2  12     1847.86     1674.43     74.43 o 
  -1   2  12      548.15      526.83     57.57 o 
   0   2  12      368.32      336.18    104.29 o 
   1   2  12     1805.16     1688.71     98.40 o 
   2   2  12     1103.29     1189.80     78.95 o 
   3   2  12      133.81      148.74     44.74 o 
   4   2  12      716.75      564.15    124.25 o 
   5   2  12        0.61        7.95     38.19 o 
   6   2  12      153.21      152.39     51.90 o 
   7   2  12       44.57      126.84     48.04 o 
   8   2  12       11.89       76.52     47.30 o 
   9   2  12       18.99       57.84     48.75 o 
  10   2  12       31.16       32.98     94.85 o 
 -18   3  12      125.06      152.78     65.35 o 
 -17   3  12      262.40      106.83     60.48 o 
 -16   3  12       84.61       54.37     54.25 o 
 -15   3  12       40.16       -4.30     46.38 o 
 -14   3  12      163.45       99.22     51.47 o 
 -13   3  12       65.07       -5.96     43.71 o 
 -12   3  12      157.34      223.72     53.36 o 
 -11   3  12      125.07      151.99     47.39 o 
 -10   3  12      408.69      470.74     61.30 o 
  -9   3  12     1931.57     1866.01     97.51 o 
  -8   3  12      430.67      353.59     49.30 o 
  -7   3  12     5430.66     5066.70    165.90 o 
  -6   3  12        4.91        8.40     24.00 o 
  -5   3  12     2205.01     2163.26     74.83 o 
  -4   3  12      209.98      203.26     28.00 o 
  -3   3  12      919.51     1033.14     59.17 o 
  -2   3  12      159.15      118.83     51.12 o 
  -1   3  12      338.75      367.94     52.26 o 
   0   3  12      442.82      420.22     56.27 o 
   1   3  12      114.76      106.85     58.04 o 
   2   3  12        6.24        4.85     33.74 o 
   3   3  12       55.62       52.80     38.97 o 
   4   3  12        3.71      -17.33     36.48 o 
   5   3  12      128.42      124.96     49.53 o 
   6   3  12        0.17      -54.27     38.19 o 
   7   3  12      320.53      281.66     64.61 o 
   8   3  12      256.26      308.62     63.95 o 
   9   3  12       68.61       76.87     51.49 o 
  10   3  12      256.71      361.00    155.29 o 
 -17   4  12       22.95      -41.80     51.15 o 
 -16   4  12       95.34      126.88     58.74 o 
 -15   4  12      250.53      245.50     65.80 o 
 -14   4  12      416.14      426.72     80.82 o 
 -13   4  12      258.68      201.54     59.33 o 
 -12   4  12      147.13       67.95     89.44 o 
 -11   4  12        1.46      -22.90     37.35 o 
 -10   4  12       11.92        1.06     42.89 o 
  -9   4  12       44.57       41.69     46.20 o 
  -8   4  12       70.73      112.08     43.48 o 
  -7   4  12      182.25      204.29     36.91 o 
  -6   4  12     2256.52     2132.46    110.94 o 
  -5   4  12        0.59        9.35     25.63 o 
  -4   4  12     1164.13     1134.01    112.29 o 
  -3   4  12      328.27      310.27     40.52 o 
  -2   4  12     5294.63     5222.23    151.83 o 
  -1   4  12     1006.72      994.25     60.52 o 
   0   4  12      387.24      346.14     52.09 o 
   1   4  12     1371.34     1299.11     86.57 o 
   2   4  12      440.19      408.53     50.94 o 
   3   4  12        6.26      -37.17     28.94 o 
   4   4  12      337.89      431.31     90.57 o 
   5   4  12        2.31      108.72     40.06 o 
   6   4  12      740.77      772.92     71.49 o 
   7   4  12       11.95       83.67     42.25 o 
   8   4  12      398.65      376.25     61.71 o 
   9   4  12      343.38      178.85    141.46 o 
 -17   5  12       59.54       78.00    137.07 o 
 -16   5  12       99.71      250.10     81.87 o 
 -15   5  12       32.71       25.87     60.71 o 
 -14   5  12       60.59       32.93     81.68 o 
 -13   5  12     1534.53     1602.99    153.96 o 
 -12   5  12      132.95       75.48     56.35 o 
 -11   5  12      196.82      233.34     66.23 o 
 -10   5  12       88.56       47.57     47.98 o 
  -9   5  12      408.63      270.08     64.10 o 
  -8   5  12      152.98      154.37     40.32 o 
  -7   5  12        8.06       44.42     33.64 o 
  -6   5  12      181.14      212.76     48.75 o 
  -5   5  12      151.41      147.78    120.42 o 
  -4   5  12     1680.94     1726.13    131.76 o 
  -3   5  12      929.82     1008.51     82.81 o 
  -2   5  12      135.87      161.12     45.79 o 
  -1   5  12     2348.68     2322.30    122.23 o 
   0   5  12     2850.54     2869.61    123.29 o 
   1   5  12      265.18      223.59     50.09 o 
   2   5  12      273.98      316.31     41.46 o 
   3   5  12      812.46      809.76     81.85 o 
   4   5  12       36.10       97.91     41.54 o 
   5   5  12      362.64      336.05     69.15 o 
   6   5  12       47.07       78.33     63.42 o 
   7   5  12      433.38      333.45     80.23 o 
   8   5  12      305.31      352.63    102.01 o 
   9   5  12        0.09        5.11     41.36 o 
 -16   6  12       53.75       69.00     91.79 o 
 -15   6  12        9.59       60.62     65.10 o 
 -14   6  12       78.01      104.51     67.54 o 
 -13   6  12      129.07       94.04     64.68 o 
 -12   6  12      661.54      794.14    144.11 o 
 -11   6  12     1033.12     1118.21    110.32 o 
 -10   6  12       63.09       71.13     56.92 o 
  -9   6  12      265.83      282.22     74.52 o 
  -8   6  12      522.01      536.71     73.20 o 
  -7   6  12      268.22      239.88     54.96 o 
  -6   6  12      608.10      577.66     81.37 o 
  -5   6  12     1504.79     1574.20    105.19 o 
  -4   6  12      143.56       99.64    117.67 o 
  -3   6  12     1967.22     1943.08    124.71 o 
  -2   6  12      610.08      642.58     75.43 o 
  -1   6  12       49.07       60.26     59.17 o 
   0   6  12       94.45      151.34     51.48 o 
   1   6  12      698.46      770.04     80.99 o 
   2   6  12      634.76      582.25     85.19 o 
   3   6  12        3.83      -32.90     55.06 o 
   4   6  12       83.09       26.00     34.24 o 
   5   6  12       56.86       17.09     33.18 o 
   6   6  12        2.93       31.96     43.76 o 
   7   6  12      137.79       73.43     46.83 o 
   8   6  12        9.56      -26.47     45.42 o 
 -14   7  12       14.18      -15.59     62.68 o 
 -13   7  12      115.09      148.83     71.36 o 
 -12   7  12      482.86      573.33     94.99 o 
 -11   7  12       55.91       18.96     57.32 o 
 -10   7  12     1783.73     1819.41    103.97 o 
  -9   7  12      467.77      546.41     66.04 o 
  -8   7  12      360.27      386.28     70.72 o 
  -7   7  12     1764.06     1856.66    119.66 o 
  -6   7  12      179.45      249.93     90.00 o 
  -5   7  12      962.79     1018.14    128.29 o 
  -4   7  12      957.12     1039.36     93.22 o 
  -3   7  12       26.32       45.41     71.16 o 
  -2   7  12      682.32      686.68    228.34 o 
  -1   7  12       51.88       54.59     48.59 o 
   0   7  12       60.96       39.32     46.01 o 
   1   7  12        0.03       15.27     45.03 o 
   2   7  12        1.34       16.59     38.38 o 
   3   7  12        3.43      -64.67     62.75 o 
   4   7  12       28.72       79.55     45.25 o 
   5   7  12       51.44      103.56     79.28 o 
   6   7  12        7.55       88.30     47.84 o 
 -13   8  12       46.93       49.67     68.77 o 
 -12   8  12        7.65      -23.88     63.83 o 
 -11   8  12      214.66      167.29     55.10 o 
 -10   8  12        0.25      -36.96     41.41 o 
  -9   8  12      871.67     1018.05     92.71 o 
  -8   8  12      929.31     1056.62    195.42 o 
  -7   8  12       89.46      112.31     57.13 o 
  -6   8  12      825.34      875.05     92.13 o 
  -5   8  12       47.35       98.09     53.26 o 
  -4   8  12       84.31       53.09     52.26 o 
  -3   8  12      257.48      269.85     63.26 o 
  -2   8  12        0.13      -19.61     47.14 o 
  -1   8  12      228.18      162.65     61.05 o 
   0   8  12        6.03       31.91     47.86 o 
   1   8  12      177.60       97.94     67.64 o 
   2   8  12       75.60       -4.00     48.74 o 
   3   8  12        5.23       84.35     46.23 o 
   4   8  12        4.00        0.49     43.87 o 
   5   8  12       50.00      -16.26     49.07 o 
 -10   9  12       54.36       85.92     66.72 o 
  -9   9  12       23.39      -14.99     47.42 o 
  -8   9  12       95.54      182.66     64.57 o 
  -7   9  12      464.28      586.63     85.37 o 
  -6   9  12       74.13       96.40     74.48 o 
  -5   9  12       71.38       40.66     64.37 o 
  -4   9  12       12.91       27.77     54.32 o 
  -3   9  12        1.26      -37.17     46.53 o 
  -2   9  12       35.44        4.46     48.29 o 
  -1   9  12       49.73       10.43     50.34 o 
   0   9  12       19.45       22.31     56.82 o 
   1   9  12       23.21       51.46     56.69 o 
   2   9  12       19.44       77.72     58.49 o 
  -5  10  12      102.27      128.72    118.43 o 
  -4  10  12       97.70       69.83     62.84 o 
  -3  10  12      327.09      329.98     79.45 o 
  -2  10  12       46.67       70.61     98.52 o 
 -18   1  13       33.67       74.55     83.14 o 
 -17   1  13      166.97      101.80     83.88 o 
 -16   1  13       20.39       66.17     51.88 o 
 -15   1  13        4.98      -49.00     42.50 o 
 -14   1  13       48.04       66.32     45.37 o 
 -13   1  13      450.93      487.70     65.01 o 
 -12   1  13       14.67       19.65     41.53 o 
 -11   1  13       41.47       19.76     26.24 o 
 -10   1  13      246.00      181.38     34.59 o 
  -9   1  13      718.69      809.94     74.34 o 
  -8   1  13     1718.00     1723.81     89.25 o 
  -7   1  13     1206.88     1279.72     59.78 o 
  -6   1  13     3941.27     3782.66    108.39 o 
  -5   1  13      376.93      396.20     36.78 o 
  -4   1  13     4314.06     4207.06    114.53 o 
  -3   1  13      902.58     1022.39     51.13 o 
  -2   1  13      829.54      739.45     67.39 o 
  -1   1  13     3326.33     3155.52    110.16 o 
   0   1  13      328.60      335.68     53.78 o 
   1   1  13       33.34       25.96     36.00 o 
   2   1  13     1781.56     1873.62    109.65 o 
   3   1  13      420.70      434.49     64.38 o 
   4   1  13      102.63       52.36     38.21 o 
   5   1  13       42.62        6.90     42.07 o 
   6   1  13        1.63        4.55     38.28 o 
   7   1  13      130.25      172.65     54.49 o 
   8   1  13       24.90       26.28     46.78 o 
   9   1  13       87.16       35.86     52.85 o 
  10   1  13        0.26       71.55     53.88 o 
 -18   2  13       50.58       97.75     61.62 o 
 -17   2  13       19.90       29.89     53.25 o 
 -16   2  13      276.86      194.94     64.58 o 
 -15   2  13      256.06      204.14     97.21 o 
 -14   2  13      104.77       15.78     46.59 o 
 -13   2  13      190.69      139.44     50.81 o 
 -12   2  13      487.58      505.40     63.96 o 
 -11   2  13      878.97      883.65     74.11 o 
 -10   2  13      811.05      736.88     68.15 o 
  -9   2  13       23.23       64.36     43.49 o 
  -8   2  13     3567.75     3529.23    107.76 o 
  -7   2  13     6729.95     6769.11    166.84 o 
  -6   2  13       76.64      112.69     28.23 o 
  -5   2  13     8571.99     8561.04    288.24 o 
  -4   2  13     1917.04     1940.98     63.76 o 
  -3   2  13     4286.95     4616.43    122.00 o 
  -2   2  13     7860.47     7898.15    212.72 o 
  -1   2  13       53.42       24.76     27.66 o 
   0   2  13     4288.32     4495.16    316.55 o 
   1   2  13     5201.75     5276.67    206.90 o 
   2   2  13      657.19      729.87     58.98 o 
   3   2  13      947.15     1025.15     84.34 o 
   4   2  13     1030.30     1102.18     91.93 o 
   5   2  13        3.46       41.90     42.23 o 
   6   2  13      160.22      175.23     55.66 o 
   7   2  13       44.32      -19.71     43.06 o 
   8   2  13      338.71      403.12    136.05 o 
   9   2  13       15.87       53.07     48.43 o 
 -17   3  13       18.66       64.90     59.49 o 
 -16   3  13      439.53      472.77     78.98 o 
 -15   3  13       23.06        9.07     49.23 o 
 -14   3  13      775.80      693.08     79.09 o 
 -13   3  13      809.98      777.01    123.75 o 
 -12   3  13      122.09      198.55     55.90 o 
 -11   3  13       20.23       52.52     41.11 o 
 -10   3  13     1148.39     1267.78     85.85 o 
  -9   3  13     2599.20     2392.37    151.56 o 
  -8   3  13      203.24      186.31     46.19 o 
  -7   3  13     1675.06     1564.69     88.30 o 
  -6   3  13     4080.83     4096.21    194.65 o 
  -5   3  13      749.48      756.07     42.67 o 
  -4   3  13     3465.79     3544.17    103.55 o 
  -3   3  13     3524.57     3789.81    188.78 o 
  -2   3  13      993.29     1091.63     64.66 o 
  -1   3  13     6014.70     6303.09    493.75 o 
   0   3  13     2993.22     3008.21    260.40 o 
   1   3  13       71.32       27.52     36.93 o 
   2   3  13     1916.02     2025.46    113.06 o 
   3   3  13     2776.77     2980.55    141.64 o 
   4   3  13        9.28       78.90     44.62 o 
   5   3  13      640.20      625.89    102.15 o 
   6   3  13       58.02       85.56     49.68 o 
   7   3  13      100.03      120.48     53.93 o 
   8   3  13        7.94      -41.90     46.30 o 
   9   3  13        6.75        3.68     48.80 o 
 -17   4  13      201.49      183.04     69.85 o 
 -16   4  13       10.41      -17.61     51.18 o 
 -15   4  13      706.36      772.46     85.81 o 
 -14   4  13      495.75      565.48     79.47 o 
 -13   4  13       27.63       23.30     49.10 o 
 -12   4  13     1556.57     1618.67    195.12 o 
 -11   4  13      438.74      560.72     70.93 o 
 -10   4  13       20.56       26.78     41.07 o 
  -9   4  13      516.21      471.85     80.36 o 
  -8   4  13     2031.95     1956.86    123.34 o 
  -7   4  13      136.67      149.06     44.00 o 
  -6   4  13      651.31      799.51     55.07 o 
  -5   4  13     1239.22     1390.63     78.50 o 
  -4   4  13      142.57      126.12     54.98 o 
  -3   4  13     1146.80     1256.96    141.61 o 
  -2   4  13     1220.54     1301.68     81.15 o 
  -1   4  13      211.95      195.29     36.74 o 
   0   4  13       67.14       81.10     34.04 o 
   1   4  13     1663.03     1617.32     99.59 o 
   2   4  13     1654.47     1569.31    113.76 o 
   3   4  13        0.26      -31.77     32.61 o 
   4   4  13     1411.09     1560.06    144.84 o 
   5   4  13      457.24      590.69     96.13 o 
   6   4  13       63.37       79.42     48.84 o 
   7   4  13      137.87      -14.27     48.55 o 
   8   4  13        0.64       15.47     38.41 o 
 -16   5  13      143.83      145.07    127.37 o 
 -15   5  13      607.49      674.74    101.58 o 
 -14   5  13       34.16       10.88     56.86 o 
 -13   5  13     1612.29     2023.30    145.56 o 
 -12   5  13      224.52      141.31     56.26 o 
 -11   5  13     1824.03     2024.39    116.33 o 
 -10   5  13      788.12      784.65    143.84 o 
  -9   5  13        0.55      -20.03     80.36 o 
  -8   5  13      457.26      477.65     62.94 o 
  -7   5  13     1073.12     1118.28     74.48 o 
  -6   5  13      260.40      306.88     50.12 o 
  -5   5  13      893.42      968.06     82.77 o 
  -4   5  13      720.75      802.31    150.75 o 
  -3   5  13       22.64       -0.63     51.15 o 
  -2   5  13       27.24       26.36     41.21 o 
  -1   5  13      185.53      156.46     49.67 o 
   0   5  13       29.48       23.58     42.31 o 
   1   5  13      265.09      290.46     47.17 o 
   2   5  13       19.87       11.09     30.09 o 
   3   5  13      629.11      762.66     67.77 o 
   4   5  13      247.86      215.84     49.56 o 
   5   5  13      152.64      223.04     50.69 o 
   6   5  13      391.28      506.56     88.71 o 
   7   5  13        5.65       21.11     44.10 o 
 -15   6  13       75.36       95.89     69.67 o 
 -14   6  13      808.89      935.61    113.20 o 
 -13   6  13        5.67      -19.48     58.61 o 
 -12   6  13      529.93      559.60     92.81 o 
 -11   6  13       88.65       73.12     60.46 o 
 -10   6  13      636.16      725.26     93.58 o 
  -9   6  13      904.20     1038.22    107.39 o 
  -8   6  13       12.38       -4.87     39.00 o 
  -7   6  13      110.33      108.24     66.46 o 
  -6   6  13      811.79     1033.77     90.37 o 
  -5   6  13      332.69      427.30     78.00 o 
  -4   6  13      489.58      553.50     75.90 o 
  -3   6  13      283.00      344.28     69.22 o 
  -2   6  13      499.95      463.84     69.83 o 
  -1   6  13      214.34      314.08    116.39 o 
   0   6  13      882.48      878.67    225.33 o 
   1   6  13      936.64      958.51     91.68 o 
   2   6  13      166.01      242.34     95.56 o 
   3   6  13      233.09      240.28     50.21 o 
   4   6  13      143.79      167.22     40.70 o 
   5   6  13      299.88      294.70     48.42 o 
   6   6  13       51.15       47.19     46.64 o 
 -14   7  13       11.54       14.69     67.30 o 
 -13   7  13        1.73      -27.19     57.10 o 
 -12   7  13      119.52      127.29     70.64 o 
 -11   7  13        0.47      -20.07     83.77 o 
 -10   7  13       49.42       51.82     60.30 o 
  -9   7  13      422.24      501.22    111.70 o 
  -8   7  13      136.38      130.69     49.59 o 
  -7   7  13       19.00        2.95     45.33 o 
  -6   7  13       62.12      126.42     51.12 o 
  -5   7  13       40.66       28.10     48.69 o 
  -4   7  13      265.91      364.38     72.39 o 
  -3   7  13       47.80       74.91     51.90 o 
  -2   7  13      186.74      126.45     55.85 o 
  -1   7  13      396.78      370.41     79.43 o 
   0   7  13      690.82      609.71     81.32 o 
   1   7  13      332.68      318.36    132.22 o 
   2   7  13      617.59      658.83    169.58 o 
   3   7  13        1.01       -1.30     47.89 o 
   4   7  13        2.39       37.29     43.71 o 
   5   7  13      280.83      231.85     57.35 o 
 -12   8  13      210.16      164.08     78.23 o 
 -11   8  13      582.51      828.65    109.69 o 
 -10   8  13       16.62      -61.84     59.27 o 
  -9   8  13      298.79      228.54     57.73 o 
  -8   8  13      151.04      155.84    127.62 o 
  -7   8  13       67.25       20.80     53.69 o 
  -6   8  13       80.29       54.73     77.14 o 
  -5   8  13      144.11       71.22     71.77 o 
  -4   8  13       42.57       57.99     73.15 o 
  -3   8  13       11.69       37.54     48.34 o 
  -2   8  13        1.50       29.66     48.82 o 
  -1   8  13       21.64       -7.46     54.21 o 
   0   8  13      110.03       92.50     56.25 o 
   1   8  13      403.97      349.30     71.69 o 
   2   8  13       81.05       61.62     53.91 o 
   3   8  13        0.97      -46.50     51.66 o 
  -9   9  13       52.52       46.45     51.08 o 
  -8   9  13      733.07      651.58    200.67 o 
  -7   9  13      222.83      122.78     65.78 o 
  -6   9  13      174.86      223.49     72.20 o 
  -5   9  13       89.43      112.56     58.35 o 
  -4   9  13       94.46       76.47     62.98 o 
  -3   9  13        4.25      -16.73     52.80 o 
  -2   9  13        2.89       31.57     68.81 o 
  -1   9  13        1.06       77.46     58.20 o 
   0   9  13       22.93       12.00     55.30 o 
 -18   0  14       18.76     -124.51     83.01 o 
 -17   0  14      128.68     -114.86     97.61 o 
 -16   0  14       79.04      -27.26    111.80 o 
 -15   0  14      192.10      110.47    107.00 o 
 -14   0  14      256.33       97.10    106.59 o 
 -13   0  14      275.92      266.36     63.38 o 
 -12   0  14     1192.29     1043.48    174.59 o 
 -11   0  14     5357.13     5251.34    209.42 o 
 -10   0  14     1670.12     2003.74    163.71 o 
  -9   0  14     2032.83     1822.13    107.91 o 
  -8   0  14     9144.29     8938.25    295.60 o 
  -7   0  14     6251.87     6113.00    220.91 o 
  -6   0  14     2391.30     2169.81    112.36 o 
  -5   0  14    10505.08     9784.32    337.18 o 
  -4   0  14     2431.73     2094.68    240.03 o 
  -3   0  14     1623.48     1675.00     95.68 o 
  -2   0  14     9734.98     9471.02    419.01 o 
  -1   0  14      772.96      798.61    103.32 o 
   0   0  14     6565.09     6739.80    331.51 o 
   1   0  14     3237.07     3539.74    221.35 o 
   2   0  14       89.91       43.90     52.48 o 
   3   0  14     1449.61     1570.27    151.31 o 
   4   0  14      568.29      548.06    105.57 o 
   5   0  14      496.67      371.94     87.60 o 
   6   0  14      118.08       40.02     64.63 o 
   7   0  14        1.92      -30.32     65.04 o 
   8   0  14        6.78       45.94     73.92 o 
 -18   1  14       26.11      -54.35     94.59 o 
 -17   1  14        0.25      -79.23     76.78 o 
 -16   1  14       20.05       74.93     79.19 o 
 -15   1  14       57.66      -12.84     45.24 o 
 -14   1  14       36.07        1.85     42.89 o 
 -13   1  14      749.49      772.44     76.13 o 
 -12   1  14     1665.80     1509.28    196.74 o 
 -11   1  14      169.38      146.16     52.01 o 
 -10   1  14     4774.27     4806.63    154.92 o 
  -9   1  14     3592.56     3819.29    141.10 o 
  -8   1  14       59.31       38.75     24.62 o 
  -7   1  14     3526.97     3475.87    112.56 o 
  -6   1  14     6056.92     5566.83    144.54 o 
  -5   1  14        4.69      -16.78     22.32 o 
  -4   1  14     5805.57     5408.69    139.85 o 
  -3   1  14     3906.58     3443.97    117.77 o 
  -2   1  14      607.83      637.82     53.11 o 
  -1   1  14     5453.30     5293.00    195.14 o 
   0   1  14      653.06      654.28     69.80 o 
   1   1  14     1247.36     1142.42     97.45 o 
   2   1  14     1603.06     1530.99    104.13 o 
   3   1  14      658.22      744.91     80.20 o 
   4   1  14      161.08      172.10     49.22 o 
   5   1  14        0.62       43.55     44.15 o 
   6   1  14      237.68      210.08     58.26 o 
   7   1  14      186.16      236.66     60.74 o 
   8   1  14        2.84        3.34     48.73 o 
 -17   2  14       54.38      -51.61     49.81 o 
 -16   2  14       16.62      -25.09     49.76 o 
 -15   2  14      131.93      106.69     53.55 o 
 -14   2  14      185.46      135.66     68.82 o 
 -13   2  14       31.52        8.51     41.50 o 
 -12   2  14     1024.47      796.63     76.49 o 
 -11   2  14     1430.57     1539.79    133.35 o 
 -10   2  14      259.29      180.38     49.62 o 
  -9   2  14     1182.03     1176.78     81.05 o 
  -8   2  14       94.69      156.95     42.38 o 
  -7   2  14        1.56      -29.50     23.99 o 
  -6   2  14       14.56      -15.44     21.55 o 
  -5   2  14     1416.36     1212.82     60.00 o 
  -4   2  14      973.31      929.83     60.79 o 
  -3   2  14      908.28      795.88     60.86 o 
  -2   2  14     1228.68     1260.48     70.61 o 
  -1   2  14       58.03       66.39     44.26 o 
   0   2  14      404.90      462.56     97.45 o 
   1   2  14      364.06      258.79     53.46 o 
   2   2  14       65.34       45.39     38.11 o 
   3   2  14       68.07       61.96     41.31 o 
   4   2  14      228.93      262.30     59.22 o 
   5   2  14      407.50      554.28     76.99 o 
   6   2  14       16.42       57.30     48.79 o 
   7   2  14      206.32      275.63     63.31 o 
   8   2  14       87.97       79.51     81.37 o 
 -17   3  14       43.34       97.68     61.50 o 
 -16   3  14      136.91       95.57     62.22 o 
 -15   3  14      105.81       27.49     82.85 o 
 -14   3  14      129.82       32.39     49.89 o 
 -13   3  14      663.22      708.40    130.47 o 
 -12   3  14        5.40      -23.45     42.85 o 
 -11   3  14     1456.91     1431.57    214.88 o 
 -10   3  14      114.20       63.46     47.01 o 
  -9   3  14     1729.59     1921.57    104.67 o 
  -8   3  14      727.33      689.78     66.94 o 
  -7   3  14      518.73      445.88     57.16 o 
  -6   3  14      831.17      909.29     69.37 o 
  -5   3  14      213.62      127.39     49.60 o 
  -4   3  14       97.00      155.91     30.11 o 
  -3   3  14      418.68      298.50     62.45 o 
  -2   3  14      445.66      409.36     41.74 o 
  -1   3  14       74.24       76.79     40.07 o 
   0   3  14       32.79       26.77     30.89 o 
   1   3  14      368.20      273.76     54.69 o 
   2   3  14      121.06       99.82     46.10 o 
   3   3  14       58.00       52.38    102.91 o 
   4   3  14      291.59      352.62     65.26 o 
   5   3  14       32.62        7.33     48.09 o 
   6   3  14      307.23      260.03     66.52 o 
   7   3  14        5.04      -16.39     57.17 o 
   8   3  14      375.17      314.76     69.67 o 
 -16   4  14       51.39      -11.81     54.06 o 
 -15   4  14        1.89      -20.23     52.48 o 
 -14   4  14      474.91      442.30    108.60 o 
 -13   4  14       10.32       34.52     50.68 o 
 -12   4  14      396.65      370.96     69.19 o 
 -11   4  14      359.07      256.42     69.49 o 
 -10   4  14     1104.02     1245.39     97.56 o 
  -9   4  14      101.76       19.57     41.41 o 
  -8   4  14     2113.29     2246.07    125.12 o 
  -7   4  14     1607.45     1804.26    100.57 o 
  -6   4  14       77.92      101.26     51.52 o 
  -5   4  14     1435.47     1881.81    116.75 o 
  -4   4  14       61.85       81.45     50.24 o 
  -3   4  14      664.36      722.99     74.44 o 
  -2   4  14      240.70      207.48     52.63 o 
  -1   4  14      337.76      376.14     48.31 o 
   0   4  14     1031.34     1105.57     71.20 o 
   1   4  14      279.60      298.56     95.67 o 
   2   4  14        7.44       36.88     42.94 o 
   3   4  14      390.12      442.03     87.04 o 
   4   4  14        6.06       14.78     48.10 o 
   5   4  14      102.69       74.12     91.63 o 
   6   4  14       35.20       26.71     48.47 o 
   7   4  14      381.98      614.96     94.95 o 
 -15   5  14        3.28       22.17     64.78 o 
 -14   5  14      130.16      110.83     69.11 o 
 -13   5  14        9.06       23.33     50.62 o 
 -12   5  14       75.31       16.47     98.01 o 
 -11   5  14        0.51       47.40     56.77 o 
 -10   5  14      936.67      926.61     87.51 o 
  -9   5  14     1137.89     1258.00    137.66 o 
  -8   5  14       95.28       48.77     47.11 o 
  -7   5  14     1550.55     1703.41    123.51 o 
  -6   5  14     1417.26     1663.21    121.99 o 
  -5   5  14       54.07       -2.06     35.85 o 
  -4   5  14      463.01      568.31     74.93 o 
  -3   5  14      290.14      296.74     61.03 o 
  -2   5  14      341.29      321.69     64.48 o 
  -1   5  14      975.98     1023.07     93.49 o 
   0   5  14       61.30        9.02     44.84 o 
   1   5  14      159.46      163.62     55.36 o 
   2   5  14      372.68      444.30     56.59 o 
   3   5  14      158.64      136.14     44.18 o 
   4   5  14        3.72      -53.49     37.73 o 
   5   5  14       10.43       69.25     46.68 o 
   6   5  14        0.41      -19.38     43.25 o 
 -14   6  14      343.74      349.01    101.64 o 
 -13   6  14       42.96       41.91     60.83 o 
 -12   6  14      761.42      890.69    107.38 o 
 -11   6  14      239.64      258.45    160.19 o 
 -10   6  14        4.71       63.11     60.05 o 
  -9   6  14      186.82      139.91     63.91 o 
  -8   6  14      834.24      923.16    103.14 o 
  -7   6  14      121.46       77.25     60.85 o 
  -6   6  14      131.67      104.53     45.40 o 
  -5   6  14      187.09      182.02     59.16 o 
  -4   6  14       68.33       14.63     47.83 o 
  -3   6  14        5.94       41.40     49.00 o 
  -2   6  14      304.00      315.04     66.53 o 
  -1   6  14      163.56      172.83     57.53 o 
   0   6  14      104.20      106.67     52.34 o 
   1   6  14      612.29      674.87     86.32 o 
   2   6  14      173.86      238.67     62.41 o 
   3   6  14        9.95       34.71     49.37 o 
   4   6  14      667.37      603.23     72.58 o 
   5   6  14      393.75      422.86     66.10 o 
 -13   7  14      594.76      612.76    103.85 o 
 -12   7  14       16.37      103.97     70.19 o 
 -11   7  14      471.65      428.00     88.83 o 
 -10   7  14      263.90      340.81     81.24 o 
  -9   7  14        5.18      122.60     66.93 o 
  -8   7  14      230.91      236.41     77.82 o 
  -7   7  14       39.95       78.81     48.85 o 
  -6   7  14        0.49        4.56     50.72 o 
  -5   7  14        2.89       24.05     50.63 o 
  -4   7  14       11.80        3.38     52.20 o 
  -3   7  14      129.94      171.97     62.16 o 
  -2   7  14      466.50      545.93     83.28 o 
  -1   7  14        0.08      -45.06     49.24 o 
   0   7  14      720.46      571.51    143.29 o 
   1   7  14      344.48      492.02     80.45 o 
   2   7  14      134.33      172.05     63.09 o 
   3   7  14      608.00      577.86     86.83 o 
 -10   8  14      221.74      156.39     74.94 o 
  -9   8  14      289.75      488.89     94.54 o 
  -8   8  14      118.22       65.70     55.46 o 
  -7   8  14      205.42       71.58     59.93 o 
  -6   8  14        2.22       -2.29     57.23 o 
  -5   8  14        0.48       22.23     56.84 o 
  -4   8  14       66.71       48.56     54.89 o 
  -3   8  14       24.65       73.46     73.05 o 
  -2   8  14       49.98       35.23     58.66 o 
  -1   8  14      178.47      175.88     64.02 o 
   0   8  14      139.23      102.66     57.42 o 
   1   8  14       13.28       55.60     57.23 o 
 -17   1  15      197.68      189.62     93.21 o 
 -16   1  15        5.25       -1.25     76.53 o 
 -15   1  15      356.71      434.79     71.24 o 
 -14   1  15       92.63       61.65     48.31 o 
 -13   1  15      113.95      106.76     47.68 o 
 -12   1  15      268.67      198.60     51.86 o 
 -11   1  15        6.48      -34.23     35.69 o 
 -10   1  15     1576.37     1482.34    108.71 o 
  -9   1  15     2069.17     1896.15    171.42 o 
  -8   1  15       85.41       39.99     29.38 o 
  -7   1  15     1851.49     1924.76     77.88 o 
  -6   1  15      871.39      944.70     54.73 o 
  -5   1  15        2.23       26.76     24.16 o 
  -4   1  15      379.94      392.69     46.25 o 
  -3   1  15      305.47      238.70     39.49 o 
  -2   1  15        1.57        6.91     33.64 o 
  -1   1  15      479.19      599.32    128.54 o 
   0   1  15        9.79       -8.69     33.96 o 
   1   1  15      475.58      462.93    104.14 o 
   2   1  15        1.45        5.94     36.45 o 
   3   1  15       11.32       57.20     89.34 o 
   4   1  15       89.86       87.59     48.20 o 
   5   1  15        6.40      -61.75     49.57 o 
   6   1  15      202.69      285.42     63.75 o 
   7   1  15      332.21      429.48     76.72 o 
 -17   2  15      140.26      185.38     66.75 o 
 -16   2  15      480.44      493.13     87.16 o 
 -15   2  15       60.40       38.62     53.63 o 
 -14   2  15      366.78      442.43     68.22 o 
 -13   2  15      513.48      570.83     75.56 o 
 -12   2  15      284.49      288.85     58.26 o 
 -11   2  15     3230.50     3260.27    212.68 o 
 -10   2  15      372.11      309.82     78.05 o 
  -9   2  15     3929.79     4184.65    175.42 o 
  -8   2  15     6766.42     6992.35    215.51 o 
  -7   2  15      271.98      278.86     49.00 o 
  -6   2  15     2287.24     2178.83    103.37 o 
  -5   2  15     2909.62     2939.16    112.75 o 
  -4   2  15      272.18      302.56     60.17 o 
  -3   2  15      324.58      365.50     46.60 o 
  -2   2  15      698.94      793.36     61.87 o 
  -1   2  15       75.76       13.55     34.97 o 
   0   2  15      517.44      652.20     98.68 o 
   1   2  15      413.16      339.80     61.64 o 
   2   2  15        2.44       74.42     43.84 o 
   3   2  15       15.11       -6.65     39.91 o 
   4   2  15      127.93       68.64    117.00 o 
   5   2  15      485.85      348.71     74.43 o 
   6   2  15      287.74      326.96     69.77 o 
   7   2  15       46.49       41.06     50.91 o 
 -16   3  15       58.87       12.25     56.18 o 
 -15   3  15      120.09      163.17     68.20 o 
 -14   3  15       89.23       21.09     52.80 o 
 -13   3  15      253.72      338.61     74.88 o 
 -12   3  15     1529.75     1690.50    207.04 o 
 -11   3  15        0.05        4.17     43.92 o 
 -10   3  15     5059.15     5268.71    188.39 o 
  -9   3  15     2967.84     2909.64    131.58 o 
  -8   3  15      604.25      666.80     97.78 o 
  -7   3  15     6076.10     6066.43    307.49 o 
  -6   3  15     3902.10     3992.00    331.26 o 
  -5   3  15       29.81       18.35     43.88 o 
  -4   3  15     2418.83     2197.36    391.65 o 
  -3   3  15      825.46      822.72     65.09 o 
  -2   3  15       74.81       53.68     28.43 o 
  -1   3  15     1208.67     1462.29     71.56 o 
   0   3  15      675.32      894.39     80.25 o 
   1   3  15      236.30      233.16     62.79 o 
   2   3  15     1036.64     1164.51     96.30 o 
   3   3  15      164.99      317.24     64.16 o 
   4   3  15        0.92       -4.62     42.58 o 
   5   3  15        8.65      -20.77     46.28 o 
   6   3  15      253.70      348.33     74.80 o 
 -15   4  15      211.22      249.16     71.49 o 
 -14   4  15       69.02       80.37     55.96 o 
 -13   4  15        7.07       -0.78     52.24 o 
 -12   4  15       75.08      110.38     54.29 o 
 -11   4  15      940.63      817.85     84.86 o 
 -10   4  15      425.67      470.15     70.11 o 
  -9   4  15     1328.16     1189.63     89.72 o 
  -8   4  15     2491.79     2716.34    194.14 o 
  -7   4  15      271.22      206.70     75.55 o 
  -6   4  15      680.95      590.17     81.62 o 
  -5   4  15     1285.08     1472.52    111.49 o 
  -4   4  15      539.96      732.27     85.49 o 
  -3   4  15       27.81       17.59     40.97 o 
  -2   4  15     1169.16     1102.11     93.49 o 
  -1   4  15      533.26      525.40     72.05 o 
   0   4  15      392.95      370.66     50.77 o 
   1   4  15     1434.10     1538.27    105.33 o 
   2   4  15       73.21      185.60     54.04 o 
   3   4  15      385.98      366.09     68.00 o 
   4   4  15      325.52      227.62     80.35 o 
   5   4  15       50.94       55.17     53.19 o 
   6   4  15        3.35      -40.08     49.21 o 
 -14   5  15      455.44      444.82     87.95 o 
 -13   5  15       56.42       -4.99     55.48 o 
 -12   5  15       77.69       -4.73     51.95 o 
 -11   5  15       19.76      -43.19     50.33 o 
 -10   5  15       18.34      -52.24     63.15 o 
  -9   5  15      130.93      157.19     63.71 o 
  -8   5  15       82.61      122.61     60.98 o 
  -7   5  15      107.12      222.47     85.71 o 
  -6   5  15       39.92       59.32     53.55 o 
  -5   5  15       55.45      102.60     55.89 o 
  -4   5  15       91.90       78.18     51.13 o 
  -3   5  15     1090.57      979.52    140.38 o 
  -2   5  15     1087.43     1214.65    101.76 o 
  -1   5  15      385.77      460.68     73.93 o 
   0   5  15     1988.06     1891.88    124.78 o 
   1   5  15      105.99      127.69     55.84 o 
   2   5  15      453.57      383.17     72.04 o 
   3   5  15      202.19      186.77     49.59 o 
   4   5  15        0.94       20.27     49.80 o 
   5   5  15       93.19      130.98    186.02 o 
 -13   6  15       53.04      183.97     91.02 o 
 -12   6  15       13.35       51.69     64.21 o 
 -11   6  15       55.51       74.52     65.48 o 
 -10   6  15       16.48      -19.07     54.00 o 
  -9   6  15       86.00       60.76     62.15 o 
  -8   6  15      177.34      161.02     66.95 o 
  -7   6  15      259.23      294.80     72.81 o 
  -6   6  15      118.39       60.77    100.26 o 
  -5   6  15      418.57      399.63     90.92 o 
  -4   6  15      153.46      173.93     60.66 o 
  -3   6  15      431.54      205.67     95.31 o 
  -2   6  15      411.82      391.46     88.52 o 
  -1   6  15     1396.64     1485.76    155.29 o 
   0   6  15        1.24       57.96     53.14 o 
   1   6  15      579.52      669.52     90.20 o 
   2   6  15      103.86      125.53     61.85 o 
   3   6  15       17.23      -21.98     50.26 o 
 -11   7  15       73.07       36.45     75.81 o 
 -10   7  15       42.55        8.93    104.29 o 
  -9   7  15      131.49      176.26     74.79 o 
  -8   7  15       31.84       82.42     65.23 o 
  -7   7  15      125.51      124.27     71.18 o 
  -6   7  15      429.17      348.01     74.56 o 
  -5   7  15        7.83      -25.16     82.90 o 
  -4   7  15      198.40      119.42    120.63 o 
  -3   7  15        6.23       38.24     57.63 o 
  -2   7  15      125.82       51.79     56.86 o 
  -1   7  15       21.70       -9.16     50.48 o 
   0   7  15      306.16      376.00     76.90 o 
   1   7  15       58.38      183.11     65.54 o 
  -8   8  15        0.03       14.71     65.01 o 
  -7   8  15      447.50      579.89    102.85 o 
  -6   8  15      123.96      135.00     65.34 o 
  -5   8  15      251.32      169.38     64.52 o 
  -4   8  15      224.12      142.57     90.92 o 
  -3   8  15        4.23      -29.05     56.93 o 
  -2   8  15        9.60       60.64     62.86 o 
 -16   0  16     1200.10      922.97    186.02 o 
 -15   0  16      954.74      827.30    171.63 o 
 -14   0  16     2384.07     2731.33    254.73 o 
 -13   0  16      292.43      316.81    124.97 o 
 -12   0  16      803.04      809.94    149.68 o 
 -11   0  16     1548.96     1752.57    148.30 o 
 -10   0  16      110.39      104.09     49.48 o 
  -9   0  16     3844.55     3925.93    244.58 o 
  -8   0  16     8354.84     7901.79    277.24 o 
  -7   0  16       49.32       53.19     45.10 o 
  -6   0  16     5354.63     4969.22    195.99 o 
  -5   0  16     3440.30     3472.90    153.76 o 
  -4   0  16        5.35        2.55     50.23 o 
  -3   0  16     1276.57     1050.38    118.94 o 
  -2   0  16       46.50       19.70     52.68 o 
  -1   0  16      141.63      159.89     63.40 o 
   0   0  16      412.18      388.18     93.83 o 
   1   0  16        3.82       77.39     69.12 o 
   2   0  16      688.84      635.05    112.51 o 
   3   0  16        1.02      -51.87     58.30 o 
   4   0  16     1062.35     1089.88    100.19 o 
   5   0  16      597.36      623.92    114.25 o 
   6   0  16        1.85       12.66     67.28 o 
 -16   1  16     1266.29     1272.34    168.87 o 
 -15   1  16     1327.34     1317.84    140.67 o 
 -14   1  16       16.46       10.33     49.67 o 
 -13   1  16      959.88      958.33     85.68 o 
 -12   1  16      389.35      410.40     62.51 o 
 -11   1  16      232.88      165.22     54.36 o 
 -10   1  16     1908.94     1850.02    102.57 o 
  -9   1  16     1706.31     1543.65     92.90 o 
  -8   1  16      265.80      226.23     39.88 o 
  -7   1  16     5563.32     5019.34    142.14 o 
  -6   1  16     2640.40     2661.34    122.73 o 
  -5   1  16      288.10      291.22     45.53 o 
  -4   1  16     2084.07     1979.84    146.81 o 
  -3   1  16      665.56      616.29     90.25 o 
  -2   1  16       17.57       -3.83     37.73 o 
  -1   1  16       24.70       10.59     36.93 o 
   0   1  16      216.35      165.75     49.96 o 
   1   1  16      367.66      313.19     78.36 o 
   2   1  16      145.60       86.67    104.04 o 
   3   1  16      818.49      938.26    150.80 o 
   4   1  16       46.77       16.18     46.28 o 
   5   1  16      303.94      379.39     74.17 o 
 -16   2  16        2.39        3.04     58.32 o 
 -15   2  16       83.33       70.63     59.94 o 
 -14   2  16      197.62      195.55     63.07 o 
 -13   2  16        0.64       21.13     48.34 o 
 -12   2  16      152.62      224.58     56.31 o 
 -11   2  16      212.62      180.56     60.03 o 
 -10   2  16       68.87       88.90     52.66 o 
  -9   2  16       68.19       22.00     43.25 o 
  -8   2  16      924.77      759.90     72.10 o 
  -7   2  16      798.71      932.40     93.79 o 
  -6   2  16      366.00      385.46     50.26 o 
  -5   2  16     2134.37     2204.50    148.38 o 
  -4   2  16      277.65      272.80     45.32 o 
  -3   2  16       30.45       33.00     32.03 o 
  -2   2  16      366.47      393.86     62.41 o 
  -1   2  16      445.87      330.91     60.17 o 
   0   2  16       43.18       39.84     43.45 o 
   1   2  16      673.39      632.94     95.10 o 
   2   2  16      475.65      525.77     72.27 o 
   3   2  16      111.48      120.63     53.20 o 
   4   2  16      432.53      534.82    113.38 o 
   5   2  16       22.23        1.02     49.77 o 
 -15   3  16      251.62      251.44     66.13 o 
 -14   3  16      137.14       74.99     67.32 o 
 -13   3  16       30.89       15.40     52.98 o 
 -12   3  16      143.79      169.82     63.11 o 
 -11   3  16      143.96      141.14     60.36 o 
 -10   3  16      105.04      107.82     59.59 o 
  -9   3  16      139.74      120.69     57.16 o 
  -8   3  16      459.12      401.15     61.09 o 
  -7   3  16       87.57       95.23     57.28 o 
  -6   3  16      215.01      199.23     62.52 o 
  -5   3  16       36.01       75.53     53.43 o 
  -4   3  16      238.77      199.33     56.92 o 
  -3   3  16      172.89       72.03     37.60 o 
  -2   3  16       31.46       -1.46     33.07 o 
  -1   3  16      327.61      343.80     51.42 o 
   0   3  16      590.13      727.28     77.73 o 
   1   3  16       31.60       93.05     47.93 o 
   2   3  16      451.19      508.62     75.31 o 
   3   3  16      230.61      301.07     83.16 o 
   4   3  16       99.81      112.91     56.45 o 
   5   3  16       68.39      -35.87     50.80 o 
 -14   4  16      536.97      474.52     82.31 o 
 -13   4  16      860.42      847.84    107.16 o 
 -12   4  16      215.90      422.95    103.42 o 
 -11   4  16      649.56      672.29     99.91 o 
 -10   4  16      111.21       31.65     51.24 o 
  -9   4  16     1240.56     1274.47     96.98 o 
  -8   4  16      287.22      434.70     78.82 o 
  -7   4  16      188.93      132.93     60.44 o 
  -6   4  16      752.31      725.31     91.99 o 
  -5   4  16      224.74      293.57     71.34 o 
  -4   4  16       20.80      -25.96     43.57 o 
  -3   4  16       47.08       17.75     78.62 o 
  -2   4  16      170.16      112.58     46.07 o 
  -1   4  16        4.82       41.51     50.33 o 
   0   4  16       59.24       56.21     51.67 o 
   1   4  16       70.11       43.39     40.83 o 
   2   4  16        6.09       50.16     49.10 o 
   3   4  16      149.91      229.01     62.93 o 
   4   4  16        0.52      -59.51     49.29 o 
 -13   5  16      201.01      110.15     64.86 o 
 -12   5  16      349.86      356.98     78.28 o 
 -11   5  16        3.80        0.46     51.78 o 
 -10   5  16      771.39      770.91     85.44 o 
  -9   5  16      152.15       98.39     93.06 o 
  -8   5  16      602.79      609.06     91.18 o 
  -7   5  16      934.24     1029.70    108.41 o 
  -6   5  16      565.16      741.47    103.53 o 
  -5   5  16       58.19       54.94     54.53 o 
  -4   5  16      219.71      129.10     64.57 o 
  -3   5  16      443.01      614.77    137.17 o 
  -2   5  16      117.59       17.82     52.97 o 
  -1   5  16       53.02      108.21     56.51 o 
   0   5  16       59.90      100.80     56.55 o 
   1   5  16        1.48      -20.63     49.80 o 
   2   5  16       53.21       58.38     54.00 o 
   3   5  16       22.14       23.92     51.22 o 
 -12   6  16        3.32       34.21     70.62 o 
 -11   6  16       23.82       29.66     61.29 o 
 -10   6  16       63.97        0.23     61.82 o 
  -9   6  16      167.27      163.72    111.39 o 
  -8   6  16      736.75      971.02    111.59 o 
  -7   6  16      190.35      251.67     73.34 o 
  -6   6  16       21.67        4.93     54.17 o 
  -5   6  16      812.01      900.74    209.25 o 
  -4   6  16      834.89      983.41    150.70 o 
  -3   6  16        7.46       27.76     57.47 o 
  -2   6  16      872.26     1184.94    197.05 o 
  -1   6  16      139.61      102.07     59.29 o 
   0   6  16      134.82      160.67     62.42 o 
   1   6  16      158.79      248.20     71.80 o 
  -9   7  16      200.14      269.96     86.16 o 
  -8   7  16      138.71      211.68    114.25 o 
  -7   7  16      167.91      190.16     76.28 o 
  -6   7  16      478.25      502.85     96.21 o 
  -5   7  16       73.44       71.06     87.40 o 
  -4   7  16      216.40      262.89     78.18 o 
  -3   7  16      610.40      696.17    121.24 o 
  -2   7  16       17.87       53.56     63.57 o 
 -15   1  17      423.16      390.09    174.94 o 
 -14   1  17       25.22      -54.20     77.44 o 
 -13   1  17      351.75      427.21    123.34 o 
 -12   1  17      460.87      344.20     63.05 o 
 -11   1  17       64.55      103.50     46.81 o 
 -10   1  17      433.41      484.04     64.44 o 
  -9   1  17        0.51      -14.54     36.01 o 
  -8   1  17      452.18      333.90     44.59 o 
  -7   1  17      473.72      552.32     50.80 o 
  -6   1  17       46.87       60.83     36.22 o 
  -5   1  17        0.18      -26.24     29.02 o 
  -4   1  17      115.13       73.16     41.79 o 
  -3   1  17      776.16      614.74     72.43 o 
  -2   1  17      157.33      184.66     50.48 o 
  -1   1  17        5.92       46.55     40.58 o 
   0   1  17      272.60      308.10     62.45 o 
   1   1  17      339.15      467.06     79.94 o 
   2   1  17        6.13      -26.61     43.57 o 
   3   1  17      157.10      311.06    128.44 o 
   4   1  17       29.63        5.90     50.30 o 
 -15   2  17      774.80      781.06    112.04 o 
 -14   2  17     1949.04     2111.62    143.00 o 
 -13   2  17      372.97      302.65     65.87 o 
 -12   2  17      495.73      673.26    123.95 o 
 -11   2  17     1024.76      935.47     85.61 o 
 -10   2  17       28.07       20.41     46.35 o 
  -9   2  17      628.63      654.79     70.52 o 
  -8   2  17      506.90      485.85     71.70 o 
  -7   2  17       16.85      -36.52    100.77 o 
  -6   2  17     1130.20     1201.67    101.03 o 
  -5   2  17     1086.30      997.29    102.08 o 
  -4   2  17      410.62      444.99     64.41 o 
  -3   2  17        1.79       36.15     41.85 o 
  -2   2  17      585.88      729.44     80.30 o 
  -1   2  17      643.95      638.98     77.21 o 
   0   2  17      363.45      229.78     60.65 o 
   1   2  17       97.87      171.87     44.38 o 
   2   2  17      548.47      700.74     85.73 o 
   3   2  17       14.31       -5.91     44.85 o 
 -14   3  17        8.08       -4.20     54.75 o 
 -13   3  17     2061.89     1932.06    167.93 o 
 -12   3  17      792.92      992.29     98.71 o 
 -11   3  17      287.20      142.53     59.73 o 
 -10   3  17      373.01      291.90     63.35 o 
  -9   3  17       17.59        9.80     45.45 o 
  -8   3  17       80.79       -4.85     63.96 o 
  -7   3  17     1095.24     1317.17    226.66 o 
  -6   3  17     1131.97     1150.49    103.99 o 
  -5   3  17        4.73      -22.56     45.21 o 
  -4   3  17     1055.97     1201.77    229.06 o 
  -3   3  17     1380.28     1375.57    154.98 o 
  -2   3  17      517.81      290.26     94.24 o 
  -1   3  17        7.23       16.33     98.07 o 
   0   3  17      383.24      487.09    124.25 o 
   1   3  17      364.60      363.04     70.23 o 
   2   3  17        3.29      -12.29     47.57 o 
   3   3  17      406.06      561.09    150.70 o 
 -13   4  17      197.38      232.79     70.81 o 
 -12   4  17      410.08      311.10     74.54 o 
 -11   4  17      304.16      270.80     65.95 o 
 -10   4  17       25.41        2.62     50.92 o 
  -9   4  17       55.18       51.34     68.92 o 
  -8   4  17      361.07      435.54     83.12 o 
  -7   4  17      487.11      464.88     82.89 o 
  -6   4  17      164.37      200.41     65.90 o 
  -5   4  17     2643.22     2855.81    163.79 o 
  -4   4  17      839.74      896.70     99.32 o 
  -3   4  17      337.84      519.38    227.47 o 
  -2   4  17      708.04      663.74    118.84 o 
  -1   4  17      175.56      178.47     87.60 o 
   0   4  17        4.21       17.50     52.85 o 
   1   4  17       49.09      106.91     56.68 o 
   2   4  17      168.45      245.04     86.32 o 
 -12   5  17       98.53       39.36     57.41 o 
 -11   5  17       42.43       36.55     66.22 o 
 -10   5  17       96.68      184.99     73.26 o 
  -9   5  17      439.27      452.14     88.40 o 
  -8   5  17      222.12      255.84     74.52 o 
  -7   5  17      149.60      232.25     74.95 o 
  -6   5  17     1508.37     1666.37    134.21 o 
  -5   5  17      160.28      174.80     69.38 o 
  -4   5  17     1257.24     1340.10    122.65 o 
  -3   5  17      591.07      645.46     96.70 o 
  -2   5  17      292.61      276.98    103.48 o 
  -1   5  17      680.54      706.91     94.75 o 
   0   5  17       24.85       46.93     57.93 o 
  -9   6  17       34.02       90.31     68.43 o 
  -8   6  17      138.95      125.87     69.09 o 
  -7   6  17      648.84      731.31    200.16 o 
  -6   6  17       56.11      137.66     65.43 o 
  -5   6  17      384.42      568.72    115.73 o 
  -4   6  17      111.93      103.73     82.44 o 
  -3   6  17      386.24      332.74    114.15 o 
  -2   6  17      238.36      418.33    106.85 o 
 -14   0  18     1191.66     1268.47    195.93 o 
 -13   0  18      252.82      129.87    112.21 o 
 -12   0  18      447.04      497.73    139.77 o 
 -11   0  18     1901.80     1875.44    203.89 o 
 -10   0  18       75.87       37.06    101.08 o 
  -9   0  18      370.97      380.32     70.24 o 
  -8   0  18       50.03       52.97     49.78 o 
  -7   0  18       42.99       63.20     60.14 o 
  -6   0  18       28.92       -5.72     48.50 o 
  -5   0  18      461.57      468.32     93.32 o 
  -4   0  18     2001.53     1825.92    163.97 o 
  -3   0  18       31.11       65.65     62.79 o 
  -2   0  18     3559.13     3477.87    234.83 o 
  -1   0  18     3380.05     4019.70    260.45 o 
   0   0  18       47.82       -9.70     62.38 o 
   1   0  18      940.82      860.07    134.57 o 
   2   0  18      708.79      974.83    147.23 o 
 -13   1  18     1151.53     1126.66    129.71 o 
 -12   1  18     1240.98     1209.87    199.76 o 
 -11   1  18        0.78      -19.56     43.21 o 
 -10   1  18      961.06      731.50     74.15 o 
  -9   1  18      235.60      267.55     56.30 o 
  -8   1  18       60.38       33.17     48.20 o 
  -7   1  18       75.56       42.81     40.01 o 
  -6   1  18      172.38      157.58     50.04 o 
  -5   1  18      198.34      182.04     52.46 o 
  -4   1  18      271.96      189.66     56.23 o 
  -3   1  18     2949.03     3140.89    282.81 o 
  -2   1  18     1029.04     1056.12    129.77 o 
  -1   1  18      917.03     1006.29    109.96 o 
   0   1  18     1861.00     2300.71    140.35 o 
   1   1  18      224.54      224.29     64.68 o 
   2   1  18       39.72       69.16     56.34 o 
 -13   2  18      201.24      184.69     62.45 o 
 -12   2  18       72.15       91.03     52.59 o 
 -11   2  18      802.59      839.56    102.18 o 
 -10   2  18      334.69      399.38     71.55 o 
  -9   2  18      218.18      124.79     59.05 o 
  -8   2  18      644.94      677.37     86.89 o 
  -7   2  18        8.56        1.54     46.56 o 
  -6   2  18      133.00       76.80     55.07 o 
  -5   2  18      287.89      327.53     86.99 o 
  -4   2  18      306.04      292.55     61.47 o 
  -3   2  18       20.65      -40.95     43.12 o 
  -2   2  18     1003.33     1060.57    173.16 o 
  -1   2  18      350.05      333.00     69.67 o 
   0   2  18      214.60      132.97     79.53 o 
   1   2  18       81.39        3.40     47.14 o 
 -12   3  18      172.14      237.05     67.46 o 
 -11   3  18       16.84       55.23     52.42 o 
 -10   3  18      386.69      489.34     86.86 o 
  -9   3  18      471.36      479.55     84.47 o 
  -8   3  18       56.72       42.19     52.32 o 
  -7   3  18      491.41      607.87    170.50 o 
  -6   3  18       56.12       65.97     57.08 o 
  -5   3  18        8.23       28.08     73.10 o 
  -4   3  18       38.47       15.21     62.69 o 
  -3   3  18        0.02      161.83     78.11 o 
  -2   3  18      147.60       73.10     78.51 o 
  -1   3  18       82.49       14.29     65.24 o 
   0   3  18       79.03       64.10     54.75 o 
 -11   4  18       11.87      -31.12     58.08 o 
 -10   4  18        8.90      -31.98     51.25 o 
  -9   4  18      437.64      386.01     84.57 o 
  -8   4  18      230.09      110.11     65.94 o 
  -7   4  18        3.24       41.82     57.65 o 
  -6   4  18        0.82      -61.47     59.57 o 
  -5   4  18       42.68        0.13     97.15 o 
  -4   4  18       76.35        7.02     57.03 o 
  -3   4  18       24.46       61.97     74.02 o 
  -2   4  18      135.58      162.34     84.84 o 
  -1   4  18      584.85      653.43    133.14 o 
  -9   5  18       24.67      104.37     71.26 o 
  -8   5  18       43.15       38.21     64.04 o 
  -7   5  18       17.64      -94.64     86.32 o 
  -6   5  18       61.04      121.27     68.36 o 
  -5   5  18       44.34       48.66     64.56 o 
  -4   5  18      319.01      325.65    142.02 o 
  -3   5  18      278.18      377.80    149.78 o 
 -11   1  19       36.83        7.04     48.10 o 
 -10   1  19        8.37       39.86     49.61 o 
  -9   1  19      270.51      195.33     69.40 o 
  -8   1  19      320.42      319.76     73.45 o 
  -7   1  19       22.51      -22.36     58.81 o 
  -6   1  19      351.91      369.90     64.64 o 
  -5   1  19      202.42      195.19     57.45 o 
  -4   1  19       74.51      114.85     52.12 o 
  -3   1  19      517.29      566.55    149.83 o 
  -2   1  19       99.89       67.89     52.71 o 
  -1   1  19      360.18      369.61     72.61 o 
 -11   2  19      321.56      341.90     70.84 o 
 -10   2  19      875.13     1005.74    151.41 o 
  -9   2  19      166.99      244.78     71.51 o 
  -8   2  19      303.70      356.59     85.00 o 
  -7   2  19      728.53      873.42     97.55 o 
  -6   2  19      169.47        1.53     61.97 o 
  -5   2  19      431.73      350.40     96.18 o 
  -4   2  19      544.32      511.51    112.00 o 
  -3   2  19       24.68       62.89     69.63 o 
  -2   2  19     1307.93     1597.78    119.63 o 
  -9   3  19     1508.61     1780.91    138.65 o 
  -8   3  19      384.08      416.91     85.38 o 
  -7   3  19      113.33       38.84     58.18 o 
  -6   3  19      318.88      238.71     70.67 o 
  -5   3  19       32.91       79.33     72.59 o 
  -4   3  19      338.46      271.27     95.16 o 
  -3   3  19      955.79      864.77    141.51 o 
                                                 
